# Supplementary material for: Drug repurposing candidates for amyotrophic lateral sclerosis using common and rare genetic variants
Source: Brain Commun. 2025 May 9;7(3):fcaf184. doi: 10.1093/braincomms/fcaf184 (PMC12089939; doi:10.1093/braincomms/fcaf184)
Supplement: fcaf184_Supplementary_Data [file fcaf184_supplementary_data.zip]

Archive with 2 entries (2 files):
- Supplementary_Materials_and_Figures.pdf
- Supplementary_Tables.xlsx
