# Supplementary material for: Drug repurposing candidates for amyotrophic lateral sclerosis using common and rare genetic variants
Source: Brain Commun. 2025 May 9;7(3):fcaf184. doi: 10.1093/braincomms/fcaf184 (PMC12089939; doi:10.1093/braincomms/fcaf184)
Supplement: fcaf184_Supplementary_Data [file fcaf184_supplementary_data.zip › Supplementary_Tables.xlsx]

## Sheet: Index
Supplementary Tables
Supplementary Table 1. Common and rare-variant led ranking approaches
Supplementary Table 2. Common variant-led ranks and their input gene-based methods
Supplementary Table 3. Rare variant-led ranks and their input gene-based methods
Supplementary Table 4. MR-pheWAS of genetically predicted NEK1 downregulation
Supplementary Table 5. GSEApreranked using common variant-led ranks: ATC codes (level 2)
Supplementary Table 6. GSEApreranked using common variant-led ranks: ATC codes (level 3)
Supplementary Table 7. GSEApreranked using common variant-led ranks: ATC codes (level 4)
Supplementary Table 8. GSEApreranked using rare variant-led ranks: ATC codes (level 2)
Supplementary Table 9. GSEApreranked using rare variant-led ranks: ATC codes (level 3)
Supplementary Table 10. GSEApreranked using rare variant-led ranks: ATC codes (level 4)
Supplementary Table 11. GSEApreranked using common variant-led ranks: MoA groups (CMAP)
Supplementary Table 12. GSEApreranked using rare variant-led ranks: MoA groups (CMAP)
Supplementary Table 13. GSEApreranked using common variant-led ranks: gene-ontology biological processes
Supplementary Table 14. GSEApreranked using common variant-led ranks: gene-ontology molecular processes
Supplementary Table 15. GSEApreranked using common variant-led ranks: gene-ontology cellular component
Supplementary Table 16. GSEApreranked using rare variant-led ranks: gene-ontology biological processes
Supplementary Table 17. GSEApreranked using rare variant-led ranks: gene-ontology molecular processes
Supplementary Table 18. GSEApreranked using rare variant-led ranks: gene-ontology cellular component
Supplementary Table 19. Selected adverse effects for prioritised compounds

## Sheet: ST1
Supplementary Table 1. Common and rare-variant led ranking approaches
Name	Common/rare	Description
MAGMA	Common	Common variants annotated to genes based on position [here, 5 kilobases (kb) upstream, 1.5 kb downstream, inclusive] and SNP-wise P-values combined accounting for dependency that arises due to linkage disequilibrium.
mBAT	Common	Position-based annotation approach that has similar aims to MAGMA but different statistical implementation - tests nonzero variance explained by all the SNPs in a gene and combines with previous fastBAT gene-based approach using Cauchy distribution based meta-analysis.
TWAS (Brain)	Common	Method based on the effect of common variants on mRNA expression relative to that on the odds of ALS. TWAS uses pre-trained multivariate models of genetically regulated expression (GReX) that capture cis-acting effects on a gene. SNP weights in GReX are integrated with their signed association with ALS (Z score) to estimate the association between increased genetically predicted expression and od…
SMR (Brain)	Common	Expression based approach - here, using a single genetic variant strongly associated with mRNA expression (eQTL) as an instrumental variable to estimate the effect of expression on ALS risk. Brain derived eQTLs.
SMR (Blood)	Common	Expression based approach - here, using a single genetic variant strongly associated with mRNA expression (eQTL) as an instrumental variable to estimate the effect of expression on ALS risk. Whole blood derived eQTLs.
TWAS - colocalisation adjusted	Common	TWAS test statistic (Z score) multiplied by the posterior probability that the ALS genetic signal and the GReX model (expression) are driven by the same causal variant - as a result, genes are upweighted a posteriori for which there is more evidence to support this hypothesis (colocalisation).
SMR (brain) - HEIDI adjusted	Common	SMR Z score weighted by results from HEIDI approach that tests null hypothesis of homogeneity in the association observed in a cis-region indicative of a shared ALS/expression causal variant. For genes where the null-hypothesis is rejected (P < 0.05), they are down-weighted by dividing their marginal SMR result by the HEIDI Z (transformed from P). Here, applied to brain eQTL driven results.
SMR (blood) - HEIDI adjusted	Common	SMR Z score weighted by results from HEIDI approach that tests null hypothesis of homogeneity in the association observed in a cis-region indicative of a shared ALS/expression causal variant. For genes where the null-hypothesis is rejected (P < 0.05), they are down-weighted by dividing their marginal SMR result by the HEIDI Z (transformed from P). Here, applied to whole blood eQTL driven results.
Disruptive (MAF < 0.01)	Rare	Transcript-wise burden testing, collapsed to gene level, of variants with MAF < 0.01 annotated as any of the following: frameshift, splice site, exon loss, stop gained, start loss and transcription ablation.
Disruptive (MAF < 0.005)	Rare	Transcript-wise burden testing, collapsed to gene level, of variants with MAF < 0.005 annotated as any of the following: frameshift, splice site, exon loss, stop gained, start loss and transcription ablation.
Damaging (MAF < 0.01)	Rare	Transcript-wise burden testing, collapsed to gene level, of missense variants with MAF < 0.01 predicted as damaging by multiple in silico algorithms.
Damaging (MAF < 0.005)	Rare	Transcript-wise burden testing, collapsed to gene level, of missense variants with MAF < 0.005 predicted as damaging by multiple in silico algorithms.
Disruptive and damaging (MAF < 0.01)	Rare	Transcript-wise burden testing, collapsed to gene level, of variants with MAF < 0.01 annotated as disruptive or damaging variants.
Disruptive and damaging (MAF < 0.005)	Rare	Transcript-wise burden testing, collapsed to gene level, of variants with MAF < 0.005 annotated as disruptive or damaging variants.
Disruptive, damaging and non-damaging missense (MAF < 0.01)	Rare	Transcript-wise burden testing, collapsed to gene level, of variants with MAF < 0.01 annotated as disruptive ,damaging variants, or non-damaging missense variants.
Disruptive, damaging and non-damaging missense (MAF < 0.005)	Rare	Transcript-wise burden testing, collapsed to gene level, of variants with MAF < 0.005 annotated as disruptive ,damaging variants, or non-damaging missense variants.

## Sheet: ST2
Supplementary Table 2. Common variant-led ranks and their input gene-based methods
ID	MAGMA_rank	mBAT_rank	Raw_TWAS_rank	Coloc_TWAS_rank	Raw_SMR_blood_rank	HEIDI_SMR_blood_rank	Raw_SMR_brain_rank	HEIDI_SMR_brain_rank	Median_rank_raw	Number_non_missing_rnks	Median_rank_scaled
A1BG	15484	10657	1803	3056	NA	NA	NA	NA	6856.5	4	1714.12
A1CF	7757	6561	NA	NA	NA	NA	3355	3206	4958	4	1239.5
A2M	12122	NA	NA	NA	9015	8930	NA	NA	9015	3	3005
A2ML1	6036	NA	NA	NA	NA	NA	NA	NA	6036	1	6036
A3GALT2	1121	1696	NA	NA	287	198	171	128	242.5	6	40.4167
A4GALT	9366	9798	8172	5170	8709	8593	4670	4567	8382.5	8	1047.81
A4GNT	16911	15163	NA	NA	NA	NA	6216	6208	10689.5	4	2672.38
AAAS	1508	7167	283	337	NA	NA	NA	NA	922.5	4	230.625
AACS	11474	13684	4272	4354	9784	9763	6204	6197	7983.5	8	997.938
AADAC	12088	5895	NA	NA	NA	NA	NA	NA	8991.5	2	4495.75
AADACL2	7694	10749	NA	NA	NA	NA	NA	NA	9221.5	2	4610.75
AADACL3	4658	5186	NA	NA	NA	NA	NA	NA	4922	2	2461
AADACL4	7770	10316	NA	NA	NA	NA	NA	NA	9043	2	4521.5
AADAT	14381	15318	4978	6799	NA	NA	1717	1565	5888.5	6	981.417
AAED1	15733	NA	NA	NA	NA	NA	NA	NA	15733	1	15733
AAGAB	651	4942	1535	527	8949	9492	NA	NA	3238.5	6	539.75
AAK1	1521	2145	694	684	NA	NA	NA	NA	1107.5	4	276.875
AAMDC	12846	16574	6355	7509	9326	9274	5865	5845	8391.5	8	1048.94
AAMP	10241	11788	NA	NA	3258	2953	NA	NA	6749.5	4	1687.38
AANAT	16718	12020	NA	NA	8363	8228	5670	5634	8295.5	6	1382.58
AAR2	2254	3892	NA	NA	3348	3041	NA	NA	3194.5	4	798.625
AARD	819	7274	788	659	NA	NA	472	395	723.5	6	120.583
AARS	15080	NA	NA	NA	NA	NA	NA	NA	15080	1	15080
AARS1	NA	13351	NA	NA	8177	8035	5177	5105	8035	5	1607
AARS2	11368	14442	4642	4607	7983	7834	5022	4941	6428	8	803.5
AARSD1	12192	12412	2627	2538	5179	4873	NA	NA	5026	6	837.667
AASDH	8754	8254	6989	5461	1702	1475	3222	3075	4341.5	8	542.688
AASDHPPT	2695	3228	3036	804	1136	963	NA	NA	1915.5	6	319.25
AASS	14782	13022	NA	NA	3525	3207	NA	NA	8273.5	4	2068.38
AATF	6791	13054	2711	9244	NA	NA	NA	NA	8017.5	4	2004.38
AATK	2003	1311	NA	NA	7389	7212	4657	4552	4604.5	6	767.417
ABAT	9185	9521	8661	8126	4328	4013	NA	NA	8393.5	6	1398.92
ABCA1	15526	14968	2730	2093	8620	8503	1959	1803	5616.5	8	702.062
ABCA10	3192	5982	NA	NA	3567	3245	NA	NA	3406	4	851.5
ABCA12	2409	3126	NA	NA	NA	NA	590	503	1499.5	4	374.875
ABCA13	15767	16188	NA	NA	8037	7891	2402	2248	7964	6	1327.33
ABCA2	1294	1254	NA	NA	348	249	NA	NA	801	4	200.25
ABCA3	15673	13177	NA	NA	NA	NA	NA	NA	14425	2	7212.5
ABCA4	6076	10390	6837	6425	NA	NA	5648	5610	6250.5	6	1041.75
ABCA5	1233	4022	NA	NA	1585	1368	NA	NA	1476.5	4	369.125
ABCA6	6415	11366	NA	NA	3696	3378	2240	2084	3537	6	589.5
ABCA7	2840	443	NA	NA	NA	NA	NA	NA	1641.5	2	820.75
ABCA8	12903	16405	3428	2966	NA	NA	1948	1792	3197	6	532.833
ABCA9	9713	13512	NA	NA	NA	NA	2164	2008	5938.5	4	1484.62
ABCB1	15491	12867	5933	7309	9132	9056	NA	NA	9094	6	1515.67
ABCB10	12837	3013	2784	9245	NA	NA	3474	3329	3401.5	6	566.917
ABCB11	12345	6803	NA	NA	NA	NA	NA	NA	9574	2	4787
ABCB4	2810	6954	6820	6416	8039	7893	437	361	6618	8	827.25
ABCB5	15257	15628	NA	NA	NA	NA	NA	NA	15442.5	2	7721.25
ABCB6	1188	911	NA	NA	NA	NA	NA	NA	1049.5	2	524.75
ABCB8	12448	5433	523	330	4196	3876	2049	1892	2962.5	8	370.312
ABCB9	15831	13958	4021	6259	7493	7319	NA	NA	7406	6	1234.33
ABCC1	4160	1432	1056	1873	2881	2588	NA	NA	2230.5	6	371.75
ABCC10	2821	1741	1728	2199	1365	1170	NA	NA	1734.5	6	289.083
ABCC11	7166	813	8571	7527	NA	NA	4531	4425	5848.5	6	974.75
ABCC12	1636	1832	NA	NA	NA	NA	NA	NA	1734	2	867
ABCC2	4805	12649	NA	NA	4305	3988	4585	4480	4532.5	6	755.417
ABCC3	829	1574	9134	8606	175	1732	5943	5928	3830	8	478.75
ABCC4	15638	17894	4366	4423	7935	7783	5515	5467	6649	8	831.125
ABCC5	14669	15073	7290	6846	9904	9886	5090	5010	8588	8	1073.5
ABCC6	446	1482	NA	NA	1284	5413	148	108	865	6	144.167
ABCC8	5930	12195	2210	1884	NA	NA	1343	1201	2047	6	341.167
ABCC9	9104	6452	6984	6563	NA	NA	4831	4740	6507.5	6	1084.58
ABCD2	6185	2442	NA	NA	1414	1215	NA	NA	1928	4	482
ABCD3	9841	12528	9264	8741	3715	3396	NA	NA	9002.5	6	1500.42
ABCD4	7121	6303	2891	3617	NA	NA	NA	NA	4960	4	1240
ABCE1	16002	17539	NA	NA	NA	NA	NA	NA	16770.5	2	8385.25
ABCF1	NA	NA	NA	NA	1514	1307	NA	NA	1410.5	2	705.25
ABCF2	16636	1307	6203	5867	5989	5729	NA	NA	5928	6	988
ABCF2-H2BE1	NA	1319	NA	NA	NA	NA	NA	NA	1319	1	1319
ABCF3	3732	3690	216	565	1375	1178	NA	NA	1276.5	6	212.75
ABCG1	15736	17769	8974	8437	8016	7871	4362	4242	8226.5	8	1028.31
ABCG2	5594	8256	2372	2435	6029	5766	NA	NA	5680	6	946.667
ABCG4	17551	9190	NA	NA	NA	NA	NA	NA	13370.5	2	6685.25
ABCG5	16159	10420	NA	NA	NA	NA	NA	NA	13289.5	2	6644.75
ABCG8	6394	9540	8182	5747	NA	NA	NA	NA	7288	4	1822
ABHD1	11188	16129	NA	NA	7180	6983	5828	5806	7081.5	6	1180.25
ABHD10	6810	15002	3015	3676	3802	3479	NA	NA	3739	6	623.167
ABHD11	12109	13435	4560	4548	6714	6485	3088	2937	5522.5	8	690.312
ABHD12	4381	3163	3359	1959	2147	5433	1605	1458	2655	8	331.875
ABHD12B	4644	10598	5234	6938	1768	1534	NA	NA	4939	6	823.167
ABHD13	14338	17514	8688	8153	NA	NA	NA	NA	11513	4	2878.25
ABHD14A	4367	9922	6455	3528	NA	NA	NA	NA	5411	4	1352.75
ABHD14A-ACY1	NA	12569	NA	NA	NA	NA	NA	NA	12569	1	12569
ABHD14B	4947	9973	8386	7264	6163	5897	NA	NA	6713.5	6	1118.92
ABHD15	17522	16545	6003	4407	4122	3801	2578	2418	4264.5	8	533.062
ABHD16A	NA	139	NA	NA	NA	NA	NA	NA	139	1	139
ABHD16B	6350	4272	1607	1253	NA	NA	NA	NA	2939.5	4	734.875
ABHD17A	11259	18159	3008	2701	NA	NA	NA	NA	7133.5	4	1783.38
ABHD17B	939	2480	8804	8271	284	196	NA	NA	1709.5	6	284.917
ABHD17C	14197	16553	2361	2431	8395	8263	2142	1985	5347	8	668.375
ABHD18	NA	8405	NA	NA	3421	3112	NA	NA	3421	3	1140.33
ABHD2	6464	11338	9751	9228	3798	3475	NA	NA	7846	6	1307.67
ABHD3	2410	4243	679	943	1804	4578	NA	NA	2107	6	351.167
ABHD4	7860	4831	4721	6676	9441	9395	5646	5608	6161	8	770.125
ABHD5	14233	16550	7530	7114	4283	3963	3829	3692	5698.5	8	712.312
ABHD6	8613	2837	310	2016	10091	10091	327	270	2426.5	8	303.312
ABHD8	16681	16301	5620	9246	6856	6631	4337	4213	6743.5	8	842.938
ABI1	13919	10212	9361	8840	10030	10018	NA	NA	10024	6	1670.67
ABI2	4014	5072	4523	9247	NA	NA	NA	NA	4797.5	4	1199.38
ABI3	14973	14022	NA	NA	7921	7767	NA	NA	10971.5	4	2742.88
ABI3BP	7401	7286	NA	NA	3981	3656	3502	3359	3818.5	6	636.417
ABITRAM	NA	5314	NA	NA	1781	5832	1063	942	1781	5	356.2
ABL1	2463	4573	5235	3263	NA	NA	1400	3410	3336.5	6	556.083
ABL2	17274	16698	5022	4915	5905	5643	5105	5027	5374	8	671.75
ABLIM1	2200	4455	3400	1517	3646	3327	NA	NA	3363.5	6	560.583
ABLIM2	15707	16046	NA	NA	NA	NA	NA	NA	15876.5	2	7938.25
ABLIM3	10214	6121	3538	3018	NA	NA	2330	2174	3278	6	546.333
ABO	10234	4686	888	2480	926	771	5552	5507	3583	8	447.875
ABR	1644	5960	NA	NA	779	638	NA	NA	1211.5	4	302.875
ABRA	1189	1465	4866	4771	NA	NA	4019	3887	3953	6	658.833
ABRACL	7092	14613	9760	9236	NA	NA	NA	NA	9498	4	2374.5
ABRAXAS1	NA	16692	NA	NA	7612	7442	4789	4694	7442	5	1488.4
ABRAXAS2	NA	15963	NA	NA	9272	9215	NA	NA	9272	3	3090.67
ABT1	NA	1094	4567	4554	8594	8479	4249	4120	4554	7	650.571
ABTB1	15964	17139	NA	NA	8760	8650	NA	NA	12362	4	3090.5
ABTB2	260	596	NA	NA	5157	4852	NA	NA	2724	4	681
ACAA1	6516	7463	7040	6617	7288	7103	4382	4263	6828.5	8	853.562
ACAA2	9143	13201	7206	6774	7725	7558	3369	3221	7382	8	922.75
ACACA	3130	7980	4592	9248	NA	NA	3455	3309	4023.5	6	670.583
ACACB	15435	15517	6824	6419	3419	3109	6064	6056	6241.5	8	780.188
ACAD10	2244	4309	6991	4522	1279	1095	NA	NA	3276.5	6	546.083
ACAD11	9396	10463	6010	5702	NA	NA	NA	NA	7703	4	1925.75
ACAD8	9882	5393	2013	1569	499	380	NA	NA	1791	6	298.5
ACAD9	8835	4412	8943	7672	8659	8542	979	868	8107	8	1013.38
ACADL	11753	16845	4650	6633	NA	NA	NA	NA	9193	4	2298.25
ACADM	11221	13580	9295	8775	1596	1375	1700	1550	5237.5	8	654.688
ACADS	13557	13128	7086	6666	4652	4334	4355	4232	5659	8	707.375
ACADSB	7178	15396	1915	3118	6291	6032	NA	NA	6161.5	6	1026.92
ACADVL	7010	2128	1422	1379	2074	1810	1281	1145	1616	8	202
ACAN	3856	3009	7477	7052	NA	NA	NA	NA	5454	4	1363.5
ACAP1	8150	13781	8069	5524	2738	2446	1693	1542	4131	8	516.375
ACAP2	16916	17972	NA	NA	NA	NA	5104	5026	11010	4	2752.5
ACAP3	NA	6861	NA	NA	NA	NA	NA	NA	6861	1	6861
ACAT1	1856	5399	6491	2756	1396	1197	NA	NA	2306	6	384.333
ACAT2	4942	10632	6595	6216	2670	2379	NA	NA	5579	6	929.833
ACBD3	15338	12215	9749	9226	7452	7275	NA	NA	9487.5	6	1581.25
ACBD4	8471	15243	9147	8322	4244	3924	2186	2029	6283	8	785.375
ACBD5	8559	9140	2137	1603	NA	NA	NA	NA	5348	4	1337
ACBD6	2158	404	9648	9123	8549	8434	NA	NA	8491.5	6	1415.25
ACBD7	15391	16838	5214	5069	NA	NA	NA	NA	10302.5	4	2575.62
ACCS	6054	16540	5606	2968	9600	9569	5410	5358	5830	8	728.75
ACCSL	6727	10715	NA	NA	NA	NA	NA	NA	8721	2	4360.5
ACD	50	112	NA	NA	232	148	NA	NA	130	4	32.5
ACE	587	2563	NA	NA	371	270	259	207	320.5	6	53.4167
ACER1	17671	16505	NA	NA	NA	NA	NA	NA	17088	2	8544
ACER2	16610	16062	NA	NA	NA	NA	NA	NA	16336	2	8168
ACER3	10530	14283	4722	4666	7028	6824	4216	4086	5773	8	721.625
ACHE	8088	8735	7693	8184	NA	NA	NA	NA	8136	4	2034
ACIN1	16347	4351	NA	NA	6604	6364	NA	NA	6484	4	1621
ACKR1	3310	6718	NA	NA	1818	1578	NA	NA	2564	4	641
ACKR2	14532	11343	NA	NA	5142	4838	962	851	4990	6	831.667
ACKR3	9422	11404	NA	NA	NA	NA	NA	NA	10413	2	5206.5
ACKR4	10572	9461	NA	NA	NA	NA	NA	NA	10016.5	2	5008.25
ACLY	864	1412	5393	5206	234	150	NA	NA	1138	6	189.667
ACMSD	17017	12977	NA	NA	NA	NA	NA	NA	14997	2	7498.5
ACO1	8313	9833	7576	7155	8768	8659	4745	4647	7944.5	8	993.062
ACO2	9593	14241	4145	9249	NA	NA	NA	NA	9421	4	2355.25
ACOD1	NA	9245	NA	NA	NA	NA	NA	NA	9245	1	9245
ACOT1	13529	2561	1441	2829	9389	9342	262	2099	2695	8	336.875
ACOT11	15431	14150	3845	4092	8907	8812	5521	5472	7166.5	8	895.812
ACOT12	10729	14159	3455	3877	NA	NA	2807	2650	3666	6	611
ACOT13	7590	13155	9146	8619	1553	1342	NA	NA	8104.5	6	1350.75
ACOT2	15291	10947	5824	5547	8460	8333	5898	5882	7115.5	8	889.438
ACOT4	9384	14307	8094	7623	6958	6747	4377	4257	7290.5	8	911.312
ACOT6	14128	13261	8515	7997	NA	NA	5899	5883	8256	6	1376
ACOT7	4249	6698	NA	NA	NA	NA	NA	NA	5473.5	2	2736.75
ACOT8	11615	10735	8097	6197	6707	6477	NA	NA	7402	6	1233.67
ACOX1	3740	3749	4532	4533	3351	3044	NA	NA	3744.5	6	624.083
ACOX2	8326	5507	2331	1410	NA	NA	NA	NA	3919	4	979.75
ACOX3	4308	2756	3469	1725	2910	2618	1698	1548	2687	8	335.875
ACOXL	7557	5147	NA	NA	3480	3164	3975	3842	3908.5	6	651.417
ACP1	1374	3442	NA	NA	5320	5013	NA	NA	4227.5	4	1056.88
ACP2	2904	5461	9480	8961	1493	1288	NA	NA	4182.5	6	697.083
ACP3	NA	4358	NA	NA	1203	4072	5849	5829	4358	5	871.6
ACP4	NA	4717	NA	NA	NA	NA	6182	6173	6173	3	2057.67
ACP5	1596	1571	9157	8634	8504	9427	5302	5772	7138	8	892.25
ACP6	8058	11623	8669	8133	9102	9023	5723	5688	8401	8	1050.12
ACP7	NA	6672	NA	NA	NA	NA	1505	1354	1505	3	501.667
ACPP	15168	NA	NA	NA	NA	NA	NA	NA	15168	1	15168
ACPT	8649	NA	NA	NA	NA	NA	NA	NA	8649	1	8649
ACR	12627	6738	8179	8423	NA	NA	NA	NA	8301	4	2075.25
ACRBP	16635	6504	NA	NA	NA	NA	NA	NA	11569.5	2	5784.75
ACRV1	1925	2672	5591	5346	NA	NA	4131	4002	4066.5	6	677.75
ACSBG1	14060	6223	8137	3898	2109	1845	NA	NA	5060.5	6	843.417
ACSBG2	9786	8308	4841	6731	NA	NA	NA	NA	7519.5	4	1879.88
ACSF2	17013	17416	5311	5150	5062	4760	3306	3155	5106	8	638.25
ACSF3	10595	15428	9046	8513	8546	8431	5847	5827	8529.5	8	1066.19
ACSL1	8568	2032	6156	5823	1483	1280	4624	4518	4571	8	571.375
ACSL3	14700	14334	5203	5062	9183	9115	NA	NA	9149	6	1524.83
ACSL5	172	332	3050	844	101	56	1641	4094	588	8	73.5
ACSL6	14892	13909	3158	2786	7506	7332	1864	1710	5245	8	655.625
ACSM1	16378	18085	NA	NA	7585	7413	3623	3482	7499	6	1249.83
ACSM2A	7256	3509	NA	NA	NA	NA	NA	NA	5382.5	2	2691.25
ACSM2B	5377	4147	NA	NA	NA	NA	NA	NA	4762	2	2381
ACSM3	16579	17816	2534	2030	7491	7317	NA	NA	7404	6	1234
ACSM4	296	NA	NA	NA	NA	NA	225	176	225	3	75
ACSM5	6664	7891	3280	3790	NA	NA	NA	NA	5227	4	1306.75
ACSM6	13043	16357	NA	NA	NA	NA	NA	NA	14700	2	7350
ACSS1	12347	6977	6148	5817	7320	7138	NA	NA	7057.5	6	1176.25
ACSS2	3733	4522	NA	NA	3082	6681	1770	1616	3407.5	6	567.917
ACSS3	4065	3468	1620	2959	2698	2407	4445	4331	3213.5	8	401.688
ACTA1	8897	3105	7932	6684	NA	NA	3386	3238	5035	6	839.167
ACTA2	11521	16647	NA	NA	8388	8256	NA	NA	9954.5	4	2488.62
ACTB	759	2047	134	482	364	263	NA	NA	423	6	70.5
ACTBL2	2737	3922	NA	NA	NA	NA	NA	NA	3329.5	2	1664.75
ACTC1	3867	3386	NA	NA	NA	NA	4587	4482	4174.5	4	1043.62
ACTG1	15737	13536	9465	8940	NA	NA	NA	NA	11500.5	4	2875.12
ACTG2	14702	17855	NA	NA	2890	2598	NA	NA	8796	4	2199
ACTL10	11766	12498	NA	NA	NA	NA	NA	NA	12132	2	6066
ACTL6A	11067	14761	NA	NA	NA	NA	NA	NA	12914	2	6457
ACTL6B	2724	6460	NA	NA	NA	NA	NA	NA	4592	2	2296
ACTL7A	16988	15915	NA	NA	NA	NA	NA	NA	16451.5	2	8225.75
ACTL7B	16742	15344	NA	NA	NA	NA	NA	NA	16043	2	8021.5
ACTL8	16416	18177	NA	NA	NA	NA	4958	4873	10687	4	2671.75
ACTL9	1528	6667	NA	NA	NA	NA	NA	NA	4097.5	2	2048.75
ACTN1	9248	7074	2468	5274	3663	3343	NA	NA	4468.5	6	744.75
ACTN2	13804	10744	7256	6814	NA	NA	5176	5104	7035	6	1172.5
ACTN3	11039	10892	NA	NA	6311	6052	2194	2037	6181.5	6	1030.25
ACTN4	913	1904	NA	NA	855	706	NA	NA	884	4	221
ACTR10	8432	5869	1276	1074	2875	5641	1728	1575	2301.5	8	287.688
ACTR1A	14088	6702	6888	6471	8719	8604	NA	NA	7746	6	1291
ACTR1B	2077	942	1640	708	628	496	245	194	668	8	83.5
ACTR2	2183	7504	719	530	624	492	346	283	577	8	72.125
ACTR3	16728	17692	5881	5600	NA	NA	NA	NA	11304.5	4	2826.12
ACTR3B	11073	10069	4236	4330	8166	8023	NA	NA	8094.5	6	1349.08
ACTR3C	5734	6804	327	687	NA	NA	NA	NA	3210.5	4	802.625
ACTR5	13110	12779	6187	3834	10048	10042	6278	6274	8160	8	1020
ACTR6	857	874	1661	474	1144	971	NA	NA	922.5	6	153.75
ACTR8	896	1524	401	1234	177	109	1335	1194	1045	8	130.625
ACTRT2	12040	17488	NA	NA	NA	NA	NA	NA	14764	2	7382
ACTRT3	11801	18305	NA	NA	NA	NA	NA	NA	15053	2	7526.5
ACVR1	4784	11539	NA	NA	8485	8363	NA	NA	8424	4	2106
ACVR1B	10115	6522	NA	NA	10082	10076	NA	NA	10079	4	2519.75
ACVR1C	15145	16580	NA	NA	5726	5455	NA	NA	10435.5	4	2608.88
ACVR2A	4025	16700	NA	NA	3860	3532	4668	4565	4295	6	715.833
ACVR2B	1674	4195	1263	509	3413	3104	332	274	1468.5	8	183.562
ACVRL1	5392	8448	NA	NA	8365	8230	NA	NA	8297.5	4	2074.38
ACY1	4902	10495	NA	NA	NA	NA	NA	NA	7698.5	2	3849.25
ACY3	3348	8833	8490	7970	NA	NA	NA	NA	8230	4	2057.5
ACYP1	1141	1461	594	656	505	3403	NA	NA	898.5	6	149.75
ACYP2	7147	7912	NA	NA	7514	7340	NA	NA	7427	4	1856.75
ADA	4946	4459	4352	4413	9410	9364	5918	5903	5424.5	8	678.062
ADA2	NA	10306	NA	NA	NA	NA	NA	NA	10306	1	10306
ADAD1	16887	16308	NA	NA	NA	NA	NA	NA	16597.5	2	8298.75
ADAD2	13945	14969	NA	NA	NA	NA	4419	4302	9182	4	2295.5
ADAL	7386	11617	1697	1736	1766	1532	1072	951	1716.5	8	214.562
ADAM10	8056	5305	2943	2175	5686	5412	1983	1828	4124	8	515.5
ADAM11	605	1557	NA	NA	7122	6919	NA	NA	4238	4	1059.5
ADAM12	2661	5872	9211	8694	7520	7346	NA	NA	7433	6	1238.83
ADAM15	2306	5256	NA	NA	1094	922	1167	1036	1130.5	6	188.417
ADAM17	816	2412	1662	1138	1992	1734	1253	1118	1457.5	8	182.188
ADAM18	4722	6344	NA	NA	NA	NA	5237	5167	5202	4	1300.5
ADAM19	14668	9552	2306	2402	8226	8085	6055	6045	7070	8	883.75
ADAM2	13591	16938	NA	NA	NA	NA	NA	NA	15264.5	2	7632.25
ADAM20	17563	17344	7358	8014	NA	NA	4810	4717	7686	6	1281
ADAM21	14073	17170	3340	2899	NA	NA	2494	2332	3119.5	6	519.917
ADAM22	6157	10361	3247	1891	3830	3504	506	424	3375.5	8	421.938
ADAM23	5986	5024	4044	4205	776	635	5782	5759	4614.5	8	576.812
ADAM28	11575	15613	4629	4596	6043	5781	NA	NA	5912	6	985.333
ADAM29	15319	16196	9149	8625	4422	4107	1047	926	6523.5	8	815.438
ADAM30	13957	17065	NA	NA	NA	NA	NA	NA	15511	2	7755.5
ADAM32	8200	12428	2362	1958	NA	NA	1788	1633	2160	6	360
ADAM33	3143	5219	3426	3861	NA	NA	5204	5132	4496.5	6	749.417
ADAM7	5358	10435	NA	NA	NA	NA	4606	4500	4982	4	1245.5
ADAM8	17138	3944	4788	6706	NA	NA	NA	NA	5747	4	1436.75
ADAM9	9273	11641	3054	3691	1958	1705	1268	1132	2506	8	313.25
ADAMDEC1	15278	17555	NA	NA	8842	8740	4609	4503	8791	6	1465.17
ADAMTS1	4363	3200	NA	NA	7979	8995	NA	NA	6171	4	1542.75
ADAMTS10	3328	3842	NA	NA	NA	NA	NA	NA	3585	2	1792.5
ADAMTS12	14125	16846	6467	6098	NA	NA	NA	NA	10296	4	2574
ADAMTS13	8905	6003	1995	1817	2311	2033	6079	6071	4157	8	519.625
ADAMTS14	5699	9016	4615	4586	NA	NA	1680	1529	4600.5	6	766.75
ADAMTS15	7864	7205	NA	NA	NA	NA	NA	NA	7534.5	2	3767.25
ADAMTS16	12227	12253	NA	NA	NA	NA	NA	NA	12240	2	6120
ADAMTS17	11407	8722	5783	1775	4682	4367	292	239	4524.5	8	565.562
ADAMTS18	15649	13027	7729	7293	NA	NA	5195	5123	7511	6	1251.83
ADAMTS19	8037	9574	7138	6710	NA	NA	3650	3511	6924	6	1154
ADAMTS2	7135	10173	5760	5494	3896	3567	NA	NA	5627	6	937.833
ADAMTS20	11792	13301	NA	NA	NA	NA	4395	4277	8093.5	4	2023.38
ADAMTS3	9779	847	6450	6079	NA	NA	4509	4402	5294	6	882.333
ADAMTS4	14436	4405	NA	NA	NA	NA	NA	NA	9420.5	2	4710.25
ADAMTS5	7697	1360	NA	NA	7236	7050	870	766	4205	6	700.833
ADAMTS6	11959	8908	2664	5416	2398	2116	NA	NA	4040	6	673.333
ADAMTS7	2233	2927	8170	6984	NA	NA	647	556	2580	6	430
ADAMTS8	6859	8685	7689	7255	7903	7747	4954	4869	7472	8	934
ADAMTS9	4077	3237	NA	NA	NA	NA	NA	NA	3657	2	1828.5
ADAMTSL1	8448	3183	4485	1815	NA	NA	2230	2073	2706.5	6	451.083
ADAMTSL2	13116	16195	1164	2633	1847	1605	2105	1949	2027	8	253.375
ADAMTSL3	2102	6004	5179	5049	NA	NA	5940	5925	5552	6	925.333
ADAMTSL4	4076	1349	NA	NA	8628	9539	4341	4217	4279	6	713.167
ADAMTSL5	NA	16509	NA	NA	NA	NA	NA	NA	16509	1	16509
ADAP1	3003	8691	6361	6008	353	254	NA	NA	4505.5	6	750.917
ADAP2	15653	16812	NA	NA	NA	NA	NA	NA	16232.5	2	8116.25
ADAR	3658	2260	589	921	1359	1164	788	688	1042.5	8	130.312
ADARB1	1301	762	3129	2242	2597	2312	1503	1353	1872.5	8	234.062
ADARB2	6252	3071	6316	3911	3285	2979	481	403	3178	8	397.25
ADAT1	10260	14542	2303	2401	2941	2651	1801	1646	2526	8	315.75
ADAT2	15844	9124	2439	5249	8014	7869	3548	3405	6559	8	819.875
ADAT3	13754	18130	NA	NA	NA	NA	NA	NA	15942	2	7971
ADCK1	16017	17943	6374	6020	6134	5871	3906	3767	6077	8	759.625
ADCK2	290	320	239	126	328	233	NA	NA	264.5	6	44.0833
ADCK3	5200	NA	NA	NA	NA	NA	NA	NA	5200	1	5200
ADCK4	16726	NA	NA	NA	NA	NA	NA	NA	16726	1	16726
ADCK5	14605	17142	NA	NA	9943	9923	NA	NA	12274	4	3068.5
ADCY1	16395	17278	7445	7024	NA	NA	NA	NA	11920	4	2980
ADCY10	6197	7864	9669	9189	NA	NA	2869	2710	7030.5	6	1171.75
ADCY2	11888	14365	8261	7767	NA	NA	2636	2476	8014	6	1335.67
ADCY3	9470	16167	3031	3682	8124	7983	3075	2921	5832.5	8	729.062
ADCY4	7652	6853	7753	7317	9002	8916	3602	3461	7484.5	8	935.562
ADCY5	4466	4815	NA	NA	NA	NA	NA	NA	4640.5	2	2320.25
ADCY6	17616	18425	NA	NA	NA	NA	NA	NA	18020.5	2	9010.25
ADCY7	6086	16026	6835	6423	8160	8017	NA	NA	7426	6	1237.67
ADCY8	9006	11396	546	608	NA	NA	NA	NA	4807	4	1201.75
ADCY9	10223	1892	9619	9165	9787	9766	NA	NA	9692.5	6	1615.42
ADCYAP1	14615	16515	NA	NA	NA	NA	NA	NA	15565	2	7782.5
ADCYAP1R1	10159	5830	NA	NA	NA	NA	NA	NA	7994.5	2	3997.25
ADD1	7239	11216	NA	NA	10092	10092	NA	NA	10092	4	2523
ADD2	13393	10893	1690	9250	7305	7120	NA	NA	8277.5	6	1379.58
ADD3	13983	15292	8430	7915	7185	6988	6191	6183	7550	8	943.75
ADGB	4811	5839	NA	NA	NA	NA	6150	6140	5989.5	4	1497.38
ADGRA1	16813	16015	NA	NA	NA	NA	NA	NA	16414	2	8207
ADGRA2	11143	16007	NA	NA	1601	1380	NA	NA	6372	4	1593
ADGRA3	8239	4953	NA	NA	8415	8285	832	729	6596	6	1099.33
ADGRB1	12645	13831	NA	NA	6152	5888	NA	NA	9398.5	4	2349.62
ADGRB2	13478	14938	NA	NA	NA	NA	NA	NA	14208	2	7104
ADGRB3	656	544	NA	NA	NA	NA	NA	NA	600	2	300
ADGRD1	13803	16399	NA	NA	4245	3926	1630	1481	4085.5	6	680.917
ADGRD2	2321	1285	NA	NA	NA	NA	NA	NA	1803	2	901.5
ADGRE1	10462	8678	NA	NA	1644	1423	NA	NA	5161	4	1290.25
ADGRE2	16203	4853	NA	NA	2893	2601	1891	1735	2747	6	457.833
ADGRE3	13725	15898	NA	NA	4175	3855	NA	NA	8950	4	2237.5
ADGRE5	15818	13118	NA	NA	NA	NA	NA	NA	14468	2	7234
ADGRF1	13905	14596	NA	NA	NA	NA	NA	NA	14250.5	2	7125.25
ADGRF2	3317	NA	NA	NA	NA	NA	NA	NA	3317	1	3317
ADGRF3	9604	11141	4528	6571	8741	8628	2457	2301	7599.5	8	949.938
ADGRF4	2999	9327	NA	NA	NA	NA	708	614	1853.5	4	463.375
ADGRF5	2613	4118	NA	NA	NA	NA	NA	NA	3365.5	2	1682.75
ADGRG1	3598	3996	NA	NA	5131	7842	NA	NA	4563.5	4	1140.88
ADGRG3	13730	3411	NA	NA	5218	4914	NA	NA	5066	4	1266.5
ADGRG5	13255	11294	NA	NA	9342	9292	NA	NA	10318	4	2579.5
ADGRG6	9171	6653	NA	NA	4519	4211	NA	NA	5586	4	1396.5
ADGRG7	7668	6756	NA	NA	8804	8698	NA	NA	8183	4	2045.75
ADGRL1	4564	5823	NA	NA	NA	NA	NA	NA	5193.5	2	2596.75
ADGRL2	15364	2391	NA	NA	NA	NA	NA	NA	8877.5	2	4438.75
ADGRL3	12025	9071	NA	NA	NA	NA	NA	NA	10548	2	5274
ADGRL4	9084	9859	NA	NA	NA	NA	NA	NA	9471.5	2	4735.75
ADGRV1	11797	14262	NA	NA	NA	NA	3772	3635	7784.5	4	1946.12
ADH1A	5208	1612	NA	NA	NA	NA	2312	2158	2235	4	558.75
ADH1B	1342	2183	1626	1711	NA	NA	NA	NA	1668.5	4	417.125
ADH1C	6762	1963	NA	NA	NA	NA	1190	1059	1576.5	4	394.125
ADH4	10987	7889	NA	NA	NA	NA	1763	1610	4826	4	1206.5
ADH5	10256	11049	8886	8351	8425	8296	5262	5197	8388	8	1048.5
ADH6	4971	2534	NA	NA	NA	NA	1764	3614	3074	4	768.5
ADH7	9046	3481	NA	NA	NA	NA	NA	NA	6263.5	2	3131.75
ADHFE1	13440	17381	NA	NA	3673	3354	2041	1884	3513.5	6	585.583
ADI1	13134	17219	8333	7839	5809	5544	2707	2549	6824	8	853
ADIG	5870	8312	NA	NA	NA	NA	NA	NA	7091	2	3545.5
ADIPOQ	12600	13740	NA	NA	NA	NA	NA	NA	13170	2	6585
ADIPOR1	3583	5515	1919	1537	479	3493	NA	NA	2706	6	451
ADIPOR2	10154	12216	NA	NA	4063	3739	NA	NA	7108.5	4	1777.12
ADIRF	874	3356	2526	775	541	419	NA	NA	824.5	6	137.417
ADK	13238	15105	NA	NA	5261	4958	NA	NA	9249.5	4	2312.38
ADM	4273	2461	814	665	2218	1946	NA	NA	2082	6	347
ADM2	5087	525	NA	NA	91	48	NA	NA	308	4	77
ADM5	2132	12846	NA	NA	2128	1863	NA	NA	2130	4	532.5
ADNP	8955	15174	NA	NA	8224	8083	NA	NA	8589.5	4	2147.38
ADNP2	12023	12798	5943	7312	9021	8937	NA	NA	8979	6	1496.5
ADO	9283	7668	6778	5226	4144	3821	1803	1648	4685	8	585.625
ADORA1	1833	1352	2208	3254	865	715	NA	NA	1592.5	6	265.417
ADORA2A	14620	14577	NA	NA	9291	9239	NA	NA	11934	4	2983.5
ADORA2B	14992	16225	5582	5340	6202	5940	3498	3356	5761	8	720.125
ADORA3	6369	6073	NA	NA	NA	NA	NA	NA	6221	2	3110.5
ADPGK	12158	15632	5465	7046	10078	10072	NA	NA	10075	6	1679.17
ADPRH	7536	7247	5281	5120	1397	1198	889	784	3258.5	8	407.312
ADPRHL1	10747	7317	6375	6021	6034	5771	NA	NA	6204.5	6	1034.08
ADPRHL2	9821	NA	NA	NA	NA	NA	NA	NA	9821	1	9821
ADPRM	16786	18327	8818	8286	9773	9750	5969	5955	9284	8	1160.5
ADPRS	NA	9995	NA	NA	NA	NA	NA	NA	9995	1	9995
ADRA1A	5024	9468	8806	8272	NA	NA	4900	4810	6648	6	1108
ADRA1B	16315	5716	6020	9251	NA	NA	NA	NA	7635.5	4	1908.88
ADRA1D	7579	9508	800	2413	NA	NA	2472	2315	2442.5	6	407.083
ADRA2A	16954	18124	2442	5252	8139	7997	NA	NA	8068	6	1344.67
ADRA2B	11838	13769	7869	7419	NA	NA	4146	4018	7644	6	1274
ADRA2C	10630	4640	NA	NA	NA	NA	NA	NA	7635	2	3817.5
ADRB1	6798	6543	2906	1795	2863	2572	NA	NA	2884.5	6	480.75
ADRB2	4635	9110	995	2532	NA	NA	NA	NA	3583.5	4	895.875
ADRB3	15811	17579	NA	NA	NA	NA	NA	NA	16695	2	8347.5
ADRBK1	15093	NA	NA	NA	NA	NA	NA	NA	15093	1	15093
ADRBK2	938	NA	NA	NA	NA	NA	NA	NA	938	1	938
ADRM1	16294	13676	8608	8079	NA	NA	NA	NA	11142	4	2785.5
ADSL	3282	4129	3637	3060	3115	2815	NA	NA	3198.5	6	533.083
ADSS	7834	NA	NA	NA	NA	NA	NA	NA	7834	1	7834
ADSS1	NA	3455	NA	NA	NA	NA	751	2557	2557	3	852.333
ADSS2	NA	10385	NA	NA	8353	8218	NA	NA	8353	3	2784.33
ADSSL1	3721	NA	NA	NA	NA	NA	NA	NA	3721	1	3721
ADTRP	2764	6799	9334	8815	2686	2397	NA	NA	4781.5	6	796.917
AEBP1	12883	1668	7000	3940	3296	2989	2762	2605	3142.5	8	392.812
AEBP2	7372	1834	NA	NA	2219	1947	NA	NA	2083	4	520.75
AEN	16611	18174	7118	6694	NA	NA	NA	NA	11864.5	4	2966.12
AES	2068	NA	NA	NA	NA	NA	NA	NA	2068	1	2068
AFAP1	16512	16770	8093	7621	8851	8752	NA	NA	8801.5	6	1466.92
AFAP1L1	8761	9033	NA	NA	NA	NA	NA	NA	8897	2	4448.5
AFAP1L2	10029	8779	2285	1627	NA	NA	NA	NA	5532	4	1383
AFDN	NA	5159	NA	NA	1575	1360	1385	1243	1385	5	277
AFF1	14566	15869	4595	4573	6367	6112	NA	NA	6239.5	6	1039.92
AFF3	4950	2434	1100	807	4557	7001	455	378	1767	8	220.875
AFF4	393	499	NA	NA	2004	6084	NA	NA	1251.5	4	312.875
AFG1L	NA	11964	NA	NA	NA	NA	NA	NA	11964	1	11964
AFG3L2	3783	10205	NA	NA	NA	NA	NA	NA	6994	2	3497
AFM	1835	3517	NA	NA	NA	NA	NA	NA	2676	2	1338
AFMID	6783	10510	2727	2091	648	514	NA	NA	2409	6	401.5
AFP	2277	1983	NA	NA	NA	NA	NA	NA	2130	2	1065
AFTPH	11819	16507	5550	5319	9154	9081	NA	NA	9117.5	6	1519.58
AGA	9165	6629	5320	3948	7473	7299	5320	5262	5974.5	8	746.812
AGAP1	7257	8878	1647	2163	818	673	NA	NA	1905	6	317.5
AGAP11	2324	NA	NA	NA	NA	NA	NA	NA	2324	1	2324
AGAP2	359	800	NA	NA	NA	NA	NA	NA	579.5	2	289.75
AGAP3	1646	605	NA	NA	5216	4912	NA	NA	3279	4	819.75
AGAP4	NA	NA	8795	8263	2862	2571	5186	5113	5149.5	6	858.25
AGAP5	714	513	156	128	NA	NA	NA	NA	334.5	4	83.625
AGAP6	NA	NA	NA	NA	712	574	456	379	515	4	128.75
AGAP9	NA	NA	NA	NA	NA	NA	3245	3097	3171	2	1585.5
AGBL1	9330	7285	7888	6609	NA	NA	NA	NA	7586.5	4	1896.62
AGBL2	2909	4552	1492	1227	3091	2795	1897	1741	2346	8	293.25
AGBL3	2436	6292	5032	3800	NA	NA	1388	1246	3118	6	519.667
AGBL4	14424	12604	2785	3567	NA	NA	NA	NA	8085.5	4	2021.38
AGBL5	4193	5198	5580	7113	NA	NA	NA	NA	5389	4	1347.25
AGER	NA	NA	NA	NA	7700	7531	NA	NA	7615.5	2	3807.75
AGFG1	4326	5260	2221	1385	1233	1054	NA	NA	1803	6	300.5
AGFG2	1921	3063	NA	NA	NA	NA	NA	NA	2492	2	1246
AGGF1	13203	5355	5090	4972	9013	8927	NA	NA	7141	6	1190.17
AGK	6732	7913	1082	4207	2677	2387	1789	1634	2532	8	316.5
AGL	16115	14261	8649	8112	7528	7354	4336	4211	7820	8	977.5
AGMAT	8833	4310	658	571	741	600	1401	1258	999.5	8	124.938
AGMO	6334	1880	3776	4041	8854	8755	4600	4494	4547	8	568.375
AGO1	9393	11722	3497	5948	2115	1851	NA	NA	4722.5	6	787.083
AGO2	3505	4724	NA	NA	192	117	NA	NA	1848.5	4	462.125
AGO3	7437	9643	NA	NA	NA	NA	NA	NA	8540	2	4270
AGO4	13892	14903	NA	NA	NA	NA	NA	NA	14397.5	2	7198.75
AGPAT1	NA	NA	NA	NA	8002	7856	NA	NA	7929	2	3964.5
AGPAT2	12291	7373	NA	NA	NA	NA	NA	NA	9832	2	4916
AGPAT3	7582	2428	4225	4323	8592	8477	5199	5127	5163	8	645.375
AGPAT4	14109	16721	7545	6181	8255	8112	NA	NA	8183.5	6	1363.92
AGPAT5	2824	8682	NA	NA	1103	931	NA	NA	1963.5	4	490.875
AGPAT6	14421	NA	NA	NA	NA	NA	NA	NA	14421	1	14421
AGPAT9	15640	NA	NA	NA	NA	NA	NA	NA	15640	1	15640
AGPS	8483	5039	4889	4788	1068	903	NA	NA	4838.5	6	806.417
AGR2	14816	5447	NA	NA	NA	NA	NA	NA	10131.5	2	5065.75
AGR3	488	2750	NA	NA	NA	NA	NA	NA	1619	2	809.5
AGRN	9924	8561	NA	NA	NA	NA	4675	4573	6618	4	1654.5
AGRP	158	278	9468	2169	132	3235	NA	NA	1223.5	6	203.917
AGT	13761	11851	7632	7206	NA	NA	6267	6260	7419	6	1236.5
AGTPBP1	1264	16687	NA	NA	5815	5551	NA	NA	5683	4	1420.75
AGTR1	14512	12418	NA	NA	NA	NA	NA	NA	13465	2	6732.5
AGTRAP	1363	1740	4203	4310	NA	NA	NA	NA	2971.5	4	742.875
AGXT	11055	8387	NA	NA	NA	NA	NA	NA	9721	2	4860.5
AGXT2	5807	7059	NA	NA	NA	NA	NA	NA	6433	2	3216.5
AHCTF1	3916	2668	9008	7787	2365	2085	NA	NA	3292	6	548.667
AHCY	3177	8403	2773	3560	NA	NA	NA	NA	3368.5	4	842.125
AHCYL1	15924	17527	NA	NA	7435	7258	NA	NA	11679.5	4	2919.88
AHCYL2	12416	11861	2966	2686	10093	10093	NA	NA	10093	6	1682.17
AHDC1	6287	6319	NA	NA	NA	NA	NA	NA	6303	2	3151.5
AHI1	9705	3684	5423	2200	4078	3754	5955	5941	4750.5	8	593.812
AHNAK	4240	4535	NA	NA	4362	4046	NA	NA	4301	4	1075.25
AHNAK2	3761	3748	NA	NA	NA	NA	NA	NA	3754.5	2	1877.25
AHR	14455	11974	1989	4926	7484	7310	NA	NA	7397	6	1232.83
AHRR	1717	2694	NA	NA	5332	5027	5731	5695	5179.5	6	863.25
AHSA1	16559	17954	NA	NA	NA	NA	NA	NA	17256.5	2	8628.25
AHSA2	9643	NA	NA	NA	NA	NA	NA	NA	9643	1	9643
AHSG	8353	6695	4538	9252	NA	NA	NA	NA	7524	4	1881
AHSP	14570	6539	NA	NA	8292	9290	NA	NA	8791	4	2197.75
AICDA	12963	NA	NA	NA	NA	NA	NA	NA	12963	1	12963
AIDA	16667	17103	5848	5571	NA	NA	6167	6158	6162.5	6	1027.08
AIF1	NA	448	4706	9253	30	3250	52	35	448	7	64
AIF1L	2145	9615	6415	1674	3544	3224	1824	1670	2684.5	8	335.562
AIFM2	5777	9103	2262	2393	5391	5090	3360	3211	4225	8	528.125
AIFM3	3168	7065	NA	NA	9647	9619	NA	NA	8342	4	2085.5
AIG1	12297	12821	2718	3533	4139	3816	3497	3354	3674.5	8	459.312
AIM1	4653	NA	NA	NA	NA	NA	NA	NA	4653	1	4653
AIM1L	4530	NA	NA	NA	NA	NA	NA	NA	4530	1	4530
AIM2	16444	10812	NA	NA	9222	9158	NA	NA	10017	4	2504.25
AIMP1	3786	5877	NA	NA	1208	1031	NA	NA	2497	4	624.25
AIMP2	5813	3695	6813	6410	7571	7399	NA	NA	6611.5	6	1101.92
AIP	173	14010	NA	NA	4835	4519	NA	NA	4677	4	1169.25
AIPL1	8217	10881	NA	NA	NA	NA	NA	NA	9549	2	4774.5
AIRE	1658	3564	2101	1841	NA	NA	123	91	1749.5	6	291.583
AJAP1	13890	12932	4547	4540	2230	1957	NA	NA	4543.5	6	757.25
AJM1	NA	11707	NA	NA	NA	NA	NA	NA	11707	1	11707
AJUBA	12295	5481	NA	NA	NA	NA	NA	NA	8888	2	4444
AK1	11425	9541	NA	NA	NA	NA	NA	NA	10483	2	5241.5
AK2	8455	12502	2720	2566	2735	2442	NA	NA	2727.5	6	454.583
AK3	8979	12436	3077	2733	NA	NA	NA	NA	6028	4	1507
AK4	2092	5699	6341	1162	6169	5904	NA	NA	5801.5	6	966.917
AK4P3	NA	17243	NA	NA	NA	NA	NA	NA	17243	1	17243
AK5	15540	14885	4619	4588	8104	7960	NA	NA	8032	6	1338.67
AK6	NA	13477	NA	NA	7253	7067	NA	NA	7253	3	2417.67
AK7	4948	10327	2069	2313	NA	NA	3688	3552	3620	6	603.333
AK8	14976	17597	8611	8082	5987	5726	5263	5198	7034.5	8	879.312
AK9	12469	13081	4359	4417	2921	2631	2690	2532	3640	8	455
AKAIN1	NA	9157	NA	NA	NA	NA	NA	NA	9157	1	9157
AKAP1	4697	4971	8853	8320	7360	7178	4556	4449	6074.5	8	759.312
AKAP10	14688	11130	NA	NA	7578	7406	NA	NA	9354	4	2338.5
AKAP11	15523	11303	1154	967	3687	3368	2753	2599	3060.5	8	382.562
AKAP12	6382	10404	NA	NA	6906	6689	NA	NA	6797.5	4	1699.38
AKAP13	6191	9405	NA	NA	4227	3906	3540	3397	4066.5	6	677.75
AKAP2	7958	NA	NA	NA	NA	NA	NA	NA	7958	1	7958
AKAP3	5712	6783	48	178	318	224	182	138	203	8	25.375
AKAP5	12440	8569	9199	8681	NA	NA	NA	NA	8940	4	2235
AKAP6	13949	10473	2257	1906	1864	1619	NA	NA	2081.5	6	346.917
AKAP7	6424	10019	3555	2031	3602	3281	509	426	3418	8	427.25
AKAP8	787	3051	350	249	416	310	172	129	330	8	41.25
AKAP8L	717	920	NA	NA	NA	NA	NA	NA	818.5	2	409.25
AKAP9	1540	1984	1090	2578	1164	3831	NA	NA	1762	6	293.667
AKIP1	10566	9840	6555	6175	4481	4174	2907	2749	5328	8	666
AKIRIN1	10351	15694	6043	5727	4451	4139	NA	NA	5885	6	980.833
AKIRIN2	4487	5453	5890	5609	2078	1814	NA	NA	4970	6	828.333
AKNA	14330	15966	6987	6565	3826	3501	4661	4558	5613	8	701.625
AKNAD1	8591	10037	6280	5933	NA	NA	NA	NA	7435.5	4	1858.88
AKR1A1	5006	4903	2819	2612	1273	1090	NA	NA	2715.5	6	452.583
AKR1B1	13350	16104	6256	4646	7427	7249	5353	5294	6752.5	8	844.062
AKR1B10	3707	15724	NA	NA	NA	NA	NA	NA	9715.5	2	4857.75
AKR1B15	7822	18206	NA	NA	NA	NA	NA	NA	13014	2	6507
AKR1C1	12195	16527	2874	2142	5483	5193	2561	2401	4033.5	8	504.188
AKR1C2	14985	15930	6929	6515	6819	6592	4289	4162	6705.5	8	838.188
AKR1C3	8151	13391	4775	3667	1655	4447	2000	1844	4057	8	507.125
AKR1C4	3368	4561	NA	NA	3654	3335	NA	NA	3511	4	877.75
AKR1C8P	NA	4421	NA	NA	NA	NA	2585	2425	2585	3	861.667
AKR1D1	15571	16740	NA	NA	NA	NA	NA	NA	16155.5	2	8077.75
AKR1E2	13506	8599	5412	5218	7891	7733	4926	4837	6572.5	8	821.562
AKR7A2	2914	7110	8940	8028	335	238	NA	NA	5012	6	835.333
AKR7A3	7845	10970	4356	4414	9253	9196	5998	5987	6921.5	8	865.188
AKT1	7234	7839	NA	NA	NA	NA	NA	NA	7536.5	2	3768.25
AKT1S1	14103	12865	NA	NA	NA	NA	NA	NA	13484	2	6742
AKT2	16778	16145	4243	4334	5054	4751	NA	NA	4902.5	6	817.083
AKT3	7868	8293	6369	6014	4601	4284	NA	NA	6191.5	6	1031.92
AKTIP	8170	8616	5173	5043	3836	3510	2395	2241	4439.5	8	554.938
ALAD	12360	10617	3435	2969	9947	9928	NA	NA	9937.5	6	1656.25
ALAS1	5338	6525	NA	NA	5792	5525	NA	NA	5658.5	4	1414.62
ALB	2359	3031	609	519	489	370	497	418	508	8	63.5
ALCAM	8391	6737	3865	2140	1330	1138	NA	NA	3002.5	6	500.417
ALDH16A1	14891	8708	6107	5780	7086	6884	4372	4250	6495.5	8	811.938
ALDH18A1	11397	10674	5293	5132	6493	6243	NA	NA	6368	6	1061.33
ALDH1A1	17477	15610	3862	3176	9331	9280	NA	NA	9305.5	6	1550.92
ALDH1A2	7057	5312	9587	8793	NA	NA	1061	940	6184.5	6	1030.75
ALDH1A3	772	1212	6227	4619	NA	NA	2830	2672	2751	6	458.5
ALDH1B1	15351	8840	9482	8963	9508	9468	NA	NA	9475	6	1579.17
ALDH1L1	5497	9517	4009	4187	NA	NA	NA	NA	4842	4	1210.5
ALDH1L2	6295	7355	5738	5475	NA	NA	3008	2849	5606.5	6	934.417
ALDH2	3734	4712	1249	1067	7993	7846	729	634	2491.5	8	311.438
ALDH3A1	8063	6084	6147	7418	NA	NA	3819	3682	6115.5	6	1019.25
ALDH3A2	1939	4157	1708	986	1143	970	829	726	1064.5	8	133.062
ALDH3B1	10969	8899	NA	NA	8972	8883	5068	4989	8891	6	1481.83
ALDH3B2	2870	8614	NA	NA	NA	NA	NA	NA	5742	2	2871
ALDH4A1	365	305	364	340	174	1795	303	250	322.5	8	40.3125
ALDH5A1	11759	11927	NA	NA	7172	6973	1656	1506	7072.5	6	1178.75
ALDH6A1	6453	4436	4956	4847	8519	8400	4706	4606	4901.5	8	612.688
ALDH7A1	1890	2277	805	2417	1954	1703	266	213	1796.5	8	224.562
ALDH8A1	4231	7493	1069	949	1196	1020	724	629	1044.5	8	130.562
ALDH9A1	1695	10566	6354	6002	6047	8314	3727	3587	6024.5	8	753.062
ALDOA	6844	5336	NA	NA	NA	NA	NA	NA	6090	2	3045
ALDOB	5091	4771	8556	8036	6596	6354	4148	4020	5722.5	8	715.312
ALDOC	742	533	6201	5863	237	153	NA	NA	637.5	6	106.25
ALG1	6508	2974	7488	7068	NA	NA	NA	NA	6788	4	1697
ALG10	9656	11865	NA	NA	9175	9106	1898	1742	9140.5	6	1523.42
ALG10B	15420	16862	NA	NA	NA	NA	NA	NA	16141	2	8070.5
ALG11	5748	4078	9679	9150	7581	7409	NA	NA	7495	6	1249.17
ALG12	16756	14626	5898	5617	5997	5736	4538	4432	5817	8	727.125
ALG14	2073	1820	8267	1757	1620	1399	1676	1525	1716.5	8	214.562
ALG1L	12184	NA	NA	NA	NA	NA	NA	NA	12184	1	12184
ALG1L2	1776	644	1704	4682	203	126	4139	4011	1740	8	217.5
ALG2	9812	13739	NA	NA	NA	NA	NA	NA	11775.5	2	5887.75
ALG3	7434	7936	NA	NA	1472	1269	NA	NA	4453	4	1113.25
ALG5	11962	15478	6577	6200	6851	6626	4104	3972	6601.5	8	825.188
ALG6	13908	12804	4984	4870	6162	5896	3867	3730	5440	8	680
ALG8	528	450	2051	3183	507	4532	1255	4175	1653	8	206.625
ALG9	4679	2355	NA	NA	730	590	NA	NA	1542.5	4	385.625
ALK	2470	14848	1259	4355	NA	NA	NA	NA	3412.5	4	853.125
ALKAL1	NA	4678	NA	NA	NA	NA	NA	NA	4678	1	4678
ALKAL2	NA	3151	NA	NA	1321	5095	267	214	1321	5	264.2
ALKBH1	10999	10942	NA	NA	9265	9207	5360	5302	9236	6	1539.33
ALKBH2	14770	16526	NA	NA	7363	7181	NA	NA	11066.5	4	2766.62
ALKBH3	10125	5753	8790	8260	3801	3478	5592	5550	5672.5	8	709.062
ALKBH4	6400	7011	NA	NA	9731	9705	NA	NA	8358	4	2089.5
ALKBH5	15489	3556	3997	4179	4979	4677	NA	NA	4428	6	738
ALKBH6	10954	13038	NA	NA	NA	NA	NA	NA	11996	2	5998
ALKBH7	17773	18465	9387	8865	7920	7766	NA	NA	9126	6	1521
ALKBH8	8738	3490	5178	5048	4452	4140	5572	5528	5113	8	639.125
ALLC	10640	13021	5863	5588	NA	NA	5584	5541	5725.5	6	954.25
ALMS1	9252	4233	5548	4089	3305	2998	NA	NA	4161	6	693.5
ALOX12	14368	12325	904	4046	6506	6259	4862	4770	5560.5	8	695.062
ALOX12B	9874	10998	NA	NA	NA	NA	NA	NA	10436	2	5218
ALOX15	6771	8036	9105	8577	5801	5536	4525	4419	6286	8	785.75
ALOX15B	13713	16612	9739	9198	4738	4420	1679	1528	6968	8	871
ALOX5	17123	12909	3306	3806	9856	9836	3918	3780	6877	8	859.625
ALOX5AP	6450	10724	NA	NA	7694	7525	NA	NA	7609.5	4	1902.38
ALOXE3	14828	3531	NA	NA	NA	NA	NA	NA	9179.5	2	4589.75
ALPG	NA	11571	NA	NA	NA	NA	NA	NA	11571	1	11571
ALPI	8218	10055	NA	NA	NA	NA	NA	NA	9136.5	2	4568.25
ALPK1	4518	6495	8190	7700	8006	7860	4997	4917	7097.5	8	887.188
ALPK2	10642	8182	NA	NA	6114	5852	NA	NA	7148	4	1787
ALPK3	5157	8287	9266	8743	9442	9396	5771	5746	8515	8	1064.38
ALPL	2518	1499	1088	1542	9641	9612	1196	1065	1520.5	8	190.062
ALPP	12719	9787	NA	NA	NA	NA	NA	NA	11253	2	5626.5
ALPPL2	11048	NA	NA	NA	NA	NA	NA	NA	11048	1	11048
ALS2	2567	7590	5395	3358	1172	996	1241	1107	1904	8	238
ALS2CL	1705	3901	6631	2888	1369	1173	5533	5484	3394.5	8	424.312
ALS2CR11	12391	NA	NA	NA	NA	NA	NA	NA	12391	1	12391
ALS2CR12	2728	NA	NA	NA	NA	NA	NA	NA	2728	1	2728
ALX1	10481	13594	NA	NA	NA	NA	NA	NA	12037.5	2	6018.75
ALX3	17643	17298	NA	NA	NA	NA	NA	NA	17470.5	2	8735.25
ALX4	7394	7875	8477	8571	NA	NA	2996	2838	7634.5	6	1272.42
AMACR	17303	18168	6475	6108	6812	6585	4734	4635	6530	8	816.25
AMBN	16298	2389	NA	NA	NA	NA	NA	NA	9343.5	2	4671.75
AMBP	16470	17858	NA	NA	NA	NA	NA	NA	17164	2	8582
AMBRA1	2162	5480	NA	NA	NA	NA	NA	NA	3821	2	1910.5
AMD1	1384	979	6761	3758	1344	1151	NA	NA	1364	6	227.333
AMDHD1	9341	11516	5645	4149	2999	2710	2145	1988	3574	8	446.75
AMDHD2	NA	NA	NA	NA	1960	1707	NA	NA	1833.5	2	916.75
AMER2	7491	4729	NA	NA	NA	NA	NA	NA	6110	2	3055
AMER3	1096	2492	2859	3601	NA	NA	NA	NA	2675.5	4	668.875
AMFR	1439	4483	3967	4162	922	767	5447	5394	4064.5	8	508.062
AMH	8692	6615	7190	6759	2121	1856	1285	3268	4941.5	8	617.688
AMHR2	13745	10859	NA	NA	NA	NA	NA	NA	12302	2	6151
AMICA1	12438	NA	NA	NA	NA	NA	NA	NA	12438	1	12438
AMIGO1	16313	16879	7350	6904	6465	6213	3150	3001	6684.5	8	835.562
AMIGO2	10811	5799	6725	3337	2194	1923	NA	NA	4568	6	761.333
AMIGO3	12674	5497	8884	9254	NA	NA	NA	NA	9069	4	2267.25
AMMECR1L	9942	1687	NA	NA	NA	NA	NA	NA	5814.5	2	2907.25
AMN	11499	4719	NA	NA	NA	NA	NA	NA	8109	2	4054.5
AMN1	6893	14971	4659	6639	NA	NA	NA	NA	6766	4	1691.5
AMOTL1	10701	13869	NA	NA	5584	5298	NA	NA	8142.5	4	2035.62
AMOTL2	12650	14008	NA	NA	NA	NA	NA	NA	13329	2	6664.5
AMPD1	17675	17996	NA	NA	NA	NA	NA	NA	17835.5	2	8917.75
AMPD2	12223	14979	4883	4784	NA	NA	NA	NA	8553	4	2138.25
AMPD3	2443	775	441	318	8184	9224	224	175	608	8	76
AMPH	2735	12160	1322	144	5782	5513	NA	NA	4124	6	687.333
AMT	15397	15133	5652	5402	5308	4999	3769	3632	5355	8	669.375
AMTN	12203	14554	NA	NA	NA	NA	NA	NA	13378.5	2	6689.25
AMY1A	NA	12671	NA	NA	NA	NA	NA	NA	12671	1	12671
AMY1C	NA	10977	NA	NA	NA	NA	NA	NA	10977	1	10977
AMY2A	16776	15563	5705	5447	NA	NA	NA	NA	10634	4	2658.5
AMY2B	14136	17156	9187	8665	5774	5503	NA	NA	8926	6	1487.67
AMZ1	14876	14191	7229	6791	NA	NA	3563	3423	7010	6	1168.33
AMZ2	14941	12424	5540	4083	1174	998	707	613	2628.5	8	328.562
ANAPC1	6932	6352	NA	NA	6671	6437	NA	NA	6554	4	1638.5
ANAPC10	16368	17967	2237	5100	NA	NA	NA	NA	10734	4	2683.5
ANAPC11	NA	7483	NA	NA	NA	NA	NA	NA	7483	1	7483
ANAPC13	16496	14964	8988	8454	8982	8894	5912	5897	8938	8	1117.25
ANAPC15	5243	15354	2841	2621	NA	NA	NA	NA	4042	4	1010.5
ANAPC16	251	1056	NA	NA	8029	7883	NA	NA	4469.5	4	1117.38
ANAPC2	12306	6908	NA	NA	NA	NA	NA	NA	9607	2	4803.5
ANAPC4	9451	16367	8808	8274	8723	8607	5452	5401	8665	8	1083.12
ANAPC5	16869	11395	2264	1908	9645	9616	NA	NA	9630.5	6	1605.08
ANAPC7	14422	15781	4544	2103	3140	2833	NA	NA	3842	6	640.333
ANG	12629	7369	8885	8350	3675	3356	NA	NA	7859.5	6	1309.92
ANGEL1	10376	13673	1144	1565	4329	4014	1384	1242	2789.5	8	348.688
ANGEL2	6396	11821	NA	NA	4850	4537	5479	5430	5454.5	6	909.083
ANGPT1	5587	3243	NA	NA	6533	6291	NA	NA	5939	4	1484.75
ANGPT2	6711	2447	NA	NA	9523	9483	NA	NA	8097	4	2024.25
ANGPT4	13659	15901	NA	NA	6129	5867	4951	4866	5998	6	999.667
ANGPTL1	7507	11347	7326	6877	NA	NA	2577	2417	7101.5	6	1183.58
ANGPTL2	8946	8963	1953	1551	NA	NA	1442	1295	1752	6	292
ANGPTL3	16539	7154	NA	NA	NA	NA	NA	NA	11846.5	2	5923.25
ANGPTL4	1053	2358	NA	NA	NA	NA	NA	NA	1705.5	2	852.75
ANGPTL5	6015	2777	469	438	NA	NA	NA	NA	1623	4	405.75
ANGPTL6	2792	7214	NA	NA	1018	856	648	557	937	6	156.167
ANGPTL7	5500	8895	NA	NA	NA	NA	NA	NA	7197.5	2	3598.75
ANGPTL8	NA	9154	NA	NA	NA	NA	NA	NA	9154	1	9154
ANHX	16698	10501	NA	NA	NA	NA	NA	NA	13599.5	2	6799.75
ANK1	11284	6268	8562	8042	8024	7879	NA	NA	8033	6	1338.83
ANK2	8493	7342	NA	NA	NA	NA	NA	NA	7917.5	2	3958.75
ANK3	533	1638	NA	NA	1980	1723	NA	NA	1680.5	4	420.125
ANKAR	11784	11887	6324	5974	NA	NA	3473	3328	6149	6	1024.83
ANKDD1A	12974	8159	5427	5231	8913	8818	6034	6024	7096.5	8	887.062
ANKDD1B	5312	2437	806	663	5643	7629	2538	2376	2487.5	8	310.938
ANKEF1	2991	13943	7059	6640	1446	4434	911	2814	3712.5	8	464.062
ANKFN1	7006	14481	442	9255	NA	NA	NA	NA	8130.5	4	2032.62
ANKFY1	16537	18240	NA	NA	5297	4989	NA	NA	10917	4	2729.25
ANKH	2137	1710	NA	NA	NA	NA	NA	NA	1923.5	2	961.75
ANKHD1	3350	1173	NA	NA	NA	NA	NA	NA	2261.5	2	1130.75
ANKHD1-EIF4EBP3	3201	1116	NA	NA	NA	NA	NA	NA	2158.5	2	1079.25
ANKIB1	2632	6161	2063	9256	NA	NA	NA	NA	4396.5	4	1099.12
ANKK1	5539	12517	2539	3442	1319	1131	4423	4306	3874	8	484.25
ANKLE1	10020	14102	8977	8067	3936	3605	6101	6092	7084	8	885.5
ANKLE2	7387	11075	1215	1329	2118	1853	1312	1174	1591	8	198.875
ANKMY1	13489	17504	NA	NA	7948	7797	5001	4921	7872.5	6	1312.08
ANKMY2	13942	12617	8911	8380	NA	NA	NA	NA	10764	4	2691
ANKRA2	11498	11420	5679	5428	2354	2075	1404	1261	3891	8	486.375
ANKRD1	7150	11155	NA	NA	NA	NA	NA	NA	9152.5	2	4576.25
ANKRD10	7927	10288	3105	2755	3326	3019	2027	1869	3062	8	382.75
ANKRD11	7861	10117	NA	NA	6680	6446	NA	NA	7270.5	4	1817.62
ANKRD12	3756	3125	5908	5622	9391	9344	NA	NA	5765	6	960.833
ANKRD13A	17717	14332	1390	4448	8356	8222	NA	NA	8289	6	1381.5
ANKRD13B	16461	14266	NA	NA	NA	NA	NA	NA	15363.5	2	7681.75
ANKRD13C	6008	13782	7638	8159	8393	8261	NA	NA	8210	6	1368.33
ANKRD13D	11081	13403	4729	9257	8684	8568	NA	NA	8970.5	6	1495.08
ANKRD16	14655	13037	4377	3464	NA	NA	2621	2459	3920.5	6	653.417
ANKRD17	2083	2244	NA	NA	NA	NA	NA	NA	2163.5	2	1081.75
ANKRD18A	9002	16348	4415	4456	NA	NA	2579	2419	4435.5	6	739.25
ANKRD18B	11530	10580	973	1259	NA	NA	1915	1759	1837	6	306.167
ANKRD2	5555	9502	1954	1552	NA	NA	NA	NA	3754.5	4	938.625
ANKRD22	13538	16383	NA	NA	8173	8031	895	790	8102	6	1350.33
ANKRD23	13871	11672	3752	9258	NA	NA	NA	NA	10465	4	2616.25
ANKRD24	10761	15659	1971	3148	NA	NA	NA	NA	6954.5	4	1738.62
ANKRD26	8682	15033	3045	2722	NA	NA	5628	5590	5609	6	934.833
ANKRD27	3091	4915	1930	2276	1495	1290	2238	2082	2160	8	270
ANKRD28	13698	14813	8271	8472	2263	5518	NA	NA	8371.5	6	1395.25
ANKRD29	5052	6939	4041	3258	NA	NA	1662	1512	3649.5	6	608.25
ANKRD30A	11238	10008	NA	NA	NA	NA	587	500	5297.5	4	1324.38
ANKRD30B	11877	10302	NA	NA	NA	NA	4490	4381	7396	4	1849
ANKRD30BL	NA	9178	NA	NA	NA	NA	NA	NA	9178	1	9178
ANKRD31	1956	3691	664	573	NA	NA	438	362	618.5	6	103.083
ANKRD32	1423	NA	NA	NA	NA	NA	NA	NA	1423	1	1423
ANKRD33	11964	14314	NA	NA	NA	NA	NA	NA	13139	2	6569.5
ANKRD33B	14466	11575	NA	NA	NA	NA	NA	NA	13020.5	2	6510.25
ANKRD34A	1378	2329	NA	NA	NA	NA	NA	NA	1853.5	2	926.75
ANKRD34B	15779	13171	3331	2892	9377	9330	NA	NA	9353.5	6	1558.92
ANKRD34C	6144	15154	5418	9259	NA	NA	NA	NA	7701.5	4	1925.38
ANKRD35	5044	1229	NA	NA	8087	9305	NA	NA	6565.5	4	1641.38
ANKRD36	12530	8671	1313	2026	863	713	526	442	1088	8	136
ANKRD36B	9309	8158	3642	3065	3753	3435	2324	2169	3538.5	8	442.312
ANKRD36C	17200	8302	NA	NA	7152	6951	NA	NA	7727	4	1931.75
ANKRD37	10489	2303	NA	NA	6781	8361	NA	NA	7571	4	1892.75
ANKRD39	17645	9731	9733	9260	NA	NA	NA	NA	9732	4	2433
ANKRD40	496	755	217	158	194	2134	91	65	205.5	8	25.6875
ANKRD40CL	NA	4676	NA	NA	NA	NA	NA	NA	4676	1	4676
ANKRD42	6983	4803	879	824	2934	2644	2068	1910	2356	8	294.5
ANKRD44	9588	9812	228	1898	9557	9521	4322	4197	6921.5	8	865.188
ANKRD45	8148	15696	5737	5474	NA	NA	2797	2641	5605.5	6	934.25
ANKRD46	12980	15836	NA	NA	NA	NA	NA	NA	14408	2	7204
ANKRD49	13101	12778	3573	5995	NA	NA	NA	NA	9386.5	4	2346.62
ANKRD50	12636	5317	7300	5858	6340	6082	NA	NA	6211	6	1035.17
ANKRD52	1067	6397	NA	NA	NA	NA	NA	NA	3732	2	1866
ANKRD53	14750	9641	NA	NA	NA	NA	NA	NA	12195.5	2	6097.75
ANKRD54	7935	13703	NA	NA	5676	5400	NA	NA	6805.5	4	1701.38
ANKRD55	16784	14575	NA	NA	4914	4606	NA	NA	9744.5	4	2436.12
ANKRD6	5413	10367	NA	NA	3991	3667	914	806	3829	6	638.167
ANKRD60	8971	9506	NA	NA	NA	NA	NA	NA	9238.5	2	4619.25
ANKRD61	3540	4362	NA	NA	7321	7139	4604	4498	4551	6	758.5
ANKRD62	1853	3308	461	434	NA	NA	540	455	500.5	6	83.4167
ANKRD63	14786	17080	NA	NA	NA	NA	NA	NA	15933	2	7966.5
ANKRD65	820	1672	NA	NA	NA	NA	NA	NA	1246	2	623
ANKRD66	6792	890	NA	NA	NA	NA	2858	2699	2778.5	4	694.625
ANKRD7	2806	11295	724	2357	NA	NA	4230	4102	3454	6	575.667
ANKRD9	17636	14498	4937	4827	4529	4222	3667	3529	4678	8	584.75
ANKS1A	NA	311	5770	5500	6279	8385	4032	5526	5526	7	789.429
ANKS1B	1061	7435	97	495	NA	NA	NA	NA	778	4	194.5
ANKS3	17681	9989	5950	5655	7981	7832	NA	NA	7906.5	6	1317.75
ANKS4B	8075	4817	NA	NA	NA	NA	934	826	2875.5	4	718.875
ANKS6	10519	13823	2407	1978	2678	2388	NA	NA	2542.5	6	423.75
ANKUB1	12334	15666	NA	NA	NA	NA	NA	NA	14000	2	7000
ANKZF1	1720	421	NA	NA	156	3159	NA	NA	1070.5	4	267.625
ANLN	14926	16106	5732	4212	NA	NA	3477	3332	4972	6	828.667
ANO1	17686	11998	905	4049	NA	NA	NA	NA	8023.5	4	2005.88
ANO10	7246	16460	5897	5616	5304	4995	2949	2792	5460	8	682.5
ANO2	15587	12097	7603	7185	NA	NA	3041	2882	7394	6	1232.33
ANO3	7539	9747	NA	NA	NA	NA	NA	NA	8643	2	4321.5
ANO4	1276	1775	5665	5417	NA	NA	3312	3161	3236.5	6	539.417
ANO5	1945	760	974	728	981	819	598	510	789.5	8	98.6875
ANO6	12250	13550	1555	1409	NA	NA	NA	NA	6902.5	4	1725.62
ANO7	3115	1598	1346	2040	NA	NA	3698	5252	2577.5	6	429.583
ANO7P1	7224	NA	NA	NA	NA	NA	NA	NA	7224	1	7224
ANO8	17712	15868	3650	9261	NA	NA	2921	2763	6455.5	6	1075.92
ANO9	8107	9349	NA	NA	5851	5588	3710	3568	5719.5	6	953.25
ANP32A	7094	16366	NA	NA	NA	NA	NA	NA	11730	2	5865
ANP32B	5381	10108	NA	NA	6938	6724	NA	NA	6831	4	1707.75
ANP32C	16897	NA	NA	NA	NA	NA	NA	NA	16897	1	16897
ANP32D	3549	2824	NA	NA	NA	NA	NA	NA	3186.5	2	1593.25
ANP32E	790	4441	4155	4271	795	650	NA	NA	2475	6	412.5
ANPEP	8965	3224	NA	NA	NA	NA	NA	NA	6094.5	2	3047.25
ANTKMT	NA	8236	NA	NA	NA	NA	NA	NA	8236	1	8236
ANTXR1	6754	3881	4128	3315	NA	NA	3822	3685	3851.5	6	641.917
ANTXR2	10299	11471	1541	1238	5508	5219	NA	NA	5363.5	6	893.917
ANTXRL	11691	5915	NA	NA	NA	NA	NA	NA	8803	2	4401.5
ANXA1	16722	9323	NA	NA	9332	9281	NA	NA	9327.5	4	2331.88
ANXA10	8612	7309	NA	NA	NA	NA	NA	NA	7960.5	2	3980.25
ANXA11	7298	16264	8307	7169	4298	3979	5601	5561	6385	8	798.125
ANXA13	2020	5599	NA	NA	NA	NA	2668	4256	3462	4	865.5
ANXA2	4122	6720	6432	6063	9965	10034	1839	1685	6247.5	8	780.938
ANXA2R	13338	11123	NA	NA	9179	9637	NA	NA	10380	4	2595
ANXA3	15323	16050	2713	3530	8544	8429	3044	2885	5979.5	8	747.438
ANXA4	1904	4090	6421	3983	5874	5611	NA	NA	4850.5	6	808.417
ANXA5	6949	1958	6915	6502	6140	5876	4083	3951	6008	8	751
ANXA6	2537	66	9073	9262	4797	4479	NA	NA	4638	6	773
ANXA7	5378	12015	2981	3653	NA	NA	NA	NA	4515.5	4	1128.88
ANXA8	NA	12515	NA	NA	NA	NA	NA	NA	12515	1	12515
ANXA9	2590	384	2846	2130	7882	9169	NA	NA	2718	6	453
AOAH	3506	7188	750	256	2696	2405	NA	NA	2550.5	6	425.083
AOC1	16345	9194	NA	NA	6587	6347	NA	NA	7890.5	4	1972.62
AOC2	1478	6725	NA	NA	NA	NA	NA	NA	4101.5	2	2050.75
AOC3	3318	7550	NA	NA	NA	NA	NA	NA	5434	2	2717
AOPEP	NA	1194	NA	NA	524	402	NA	NA	524	3	174.667
AOX1	14442	8872	4934	6783	NA	NA	NA	NA	7827.5	4	1956.88
AP1AR	15691	16776	7792	7354	4145	3822	NA	NA	7573	6	1262.17
AP1B1	16099	17220	5888	5607	4173	3853	NA	NA	5747.5	6	957.917
AP1G1	16917	16991	9542	9028	8630	8513	4476	4367	8829	8	1103.62
AP1G2	6813	10821	NA	NA	1764	1531	NA	NA	4288.5	4	1072.12
AP1M1	13390	17166	8114	7637	5962	5702	NA	NA	7875.5	6	1312.58
AP1M2	4751	7417	338	517	6691	6461	487	409	2634	8	329.25
AP1S1	4622	1613	2967	3646	2417	2136	NA	NA	2692	6	448.667
AP1S3	11160	4250	NA	NA	9425	9379	5285	5922	7650.5	6	1275.08
AP2A1	9790	8703	8519	8588	NA	NA	NA	NA	8645.5	4	2161.38
AP2A2	16675	14493	8034	7561	7876	7718	NA	NA	7955	6	1325.83
AP2B1	12989	15832	7409	6978	2973	2685	NA	NA	7193.5	6	1198.92
AP2M1	5003	5320	NA	NA	1917	1668	NA	NA	3460	4	865
AP2S1	16809	16363	NA	NA	2596	2311	NA	NA	9479.5	4	2369.88
AP3B1	11993	1727	7819	7374	5766	5494	3848	3710	5630	8	703.75
AP3B2	60	21	11	51	130	4552	99	2040	79.5	8	9.9375
AP3D1	1799	1389	3139	2775	2772	2481	4437	4323	2773.5	8	346.688
AP3M1	16334	17404	NA	NA	5685	5411	NA	NA	11009.5	4	2752.38
AP3M2	15726	11926	4744	3641	6665	6430	NA	NA	6547.5	6	1091.25
AP3S1	6443	10150	NA	NA	NA	NA	NA	NA	8296.5	2	4148.25
AP3S2	7837	5488	5445	5243	6302	6044	3971	3838	5466.5	8	683.312
AP4B1	17328	17618	8153	7666	5694	5423	3558	3417	6680	8	835
AP4E1	12165	15701	4828	4736	4325	4010	2722	2565	4530.5	8	566.312
AP4M1	1158	1843	122	95	557	3120	258	206	407.5	8	50.9375
AP4S1	9418	7426	550	9263	NA	NA	NA	NA	8344.5	4	2086.12
AP5B1	16943	18266	9028	8492	9431	9385	3853	3716	9206.5	8	1150.81
AP5M1	1453	2762	9408	8885	2060	1797	NA	NA	2411	6	401.833
AP5S1	337	561	2441	1992	NA	NA	NA	NA	1276.5	4	319.125
AP5Z1	10730	7164	NA	NA	NA	NA	NA	NA	8947	2	4473.5
APAF1	17064	9735	3133	5714	7294	7108	4985	4903	6411	8	801.375
APBA1	2718	2555	5082	4960	4894	4585	NA	NA	4739.5	6	789.917
APBA2	16676	17962	4167	4282	7212	7020	NA	NA	7116	6	1186
APBA3	5832	1400	NA	NA	3147	2839	NA	NA	2993	4	748.25
APBB1	13811	9139	NA	NA	NA	NA	NA	NA	11475	2	5737.5
APBB1IP	16103	11407	8486	7966	5920	5656	NA	NA	8226	6	1371
APBB2	17696	18300	7201	6769	5645	5367	5038	4958	6207	8	775.875
APBB3	5749	1177	738	1384	166	102	NA	NA	957.5	6	159.583
APC	5068	5081	NA	NA	9661	9636	NA	NA	7358.5	4	1839.62
APC2	17048	17388	NA	NA	NA	NA	NA	NA	17218	2	8609
APCDD1	14594	17271	9249	8727	3538	3218	5893	5876	7310	8	913.75
APCDD1L	13095	9215	NA	NA	NA	NA	NA	NA	11155	2	5577.5
APCS	10314	6215	NA	NA	NA	NA	NA	NA	8264.5	2	4132.25
APEH	5891	5357	2141	9264	5831	5567	NA	NA	5699	6	949.833
APELA	5790	10199	NA	NA	NA	NA	NA	NA	7994.5	2	3997.25
APEX1	10995	9851	NA	NA	2479	2194	NA	NA	6165	4	1541.25
APH1A	3358	2063	NA	NA	8234	9210	NA	NA	5796	4	1449
APH1B	8556	12451	4826	4735	3549	3228	NA	NA	4780.5	6	796.75
API5	10782	11833	NA	NA	3625	3306	NA	NA	7203.5	4	1800.88
APIP	17743	18188	6912	6497	7371	7189	5588	5545	7050.5	8	881.312
APITD1	16690	NA	NA	NA	NA	NA	NA	NA	16690	1	16690
APITD1-CORT	16730	NA	NA	NA	NA	NA	NA	NA	16730	1	16730
APLF	16108	8565	8408	7895	6616	6376	NA	NA	8151.5	6	1358.58
APLNR	5992	7651	3095	1837	NA	NA	1976	1821	2535.5	6	422.583
APLP1	9410	7251	NA	NA	NA	NA	NA	NA	8330.5	2	4165.25
APLP2	9210	13966	9142	8946	5191	4886	NA	NA	9044	6	1507.33
APMAP	14709	12802	6416	6053	4357	4042	5292	5232	5672.5	8	709.062
APOA1	3572	8075	5370	7000	NA	NA	NA	NA	6185	4	1546.25
APOA1BP	3507	NA	NA	NA	NA	NA	NA	NA	3507	1	3507
APOA2	11900	7492	NA	NA	5642	5365	NA	NA	6567	4	1641.75
APOA4	12274	8370	NA	NA	NA	NA	NA	NA	10322	2	5161
APOA5	8421	10391	NA	NA	NA	NA	NA	NA	9406	2	4703
APOB	7080	7611	NA	NA	NA	NA	950	843	4015	4	1003.75
APOBEC1	11940	NA	NA	NA	NA	NA	NA	NA	11940	1	11940
APOBEC2	6952	13096	NA	NA	7990	7841	NA	NA	7915.5	4	1978.88
APOBEC3A	15424	13018	NA	NA	NA	NA	NA	NA	14221	2	7110.5
APOBEC3B	6658	11354	NA	NA	3373	3066	NA	NA	5015.5	4	1253.88
APOBEC3C	7364	5881	NA	NA	2540	2259	NA	NA	4210.5	4	1052.62
APOBEC3D	6228	5916	NA	NA	7716	7546	4891	4802	6072	6	1012
APOBEC3F	4818	6154	2459	2476	NA	NA	1501	1351	2467.5	6	411.25
APOBEC3G	9380	11223	6920	6507	2463	2178	5054	4975	5780.5	8	722.562
APOBEC3H	6059	11093	NA	NA	3235	2929	NA	NA	4647	4	1161.75
APOBEC4	10281	12499	NA	NA	NA	NA	NA	NA	11390	2	5695
APOBR	252	353	NA	NA	67	1482	NA	NA	302.5	4	75.625
APOC1	5250	4525	4623	4590	NA	NA	NA	NA	4606.5	4	1151.62
APOC2	7906	5227	7011	5497	NA	NA	3465	3320	5362	6	893.667
APOC3	7407	9509	NA	NA	NA	NA	NA	NA	8458	2	4229
APOC4	3676	5772	NA	NA	NA	NA	3234	3087	3455	4	863.75
APOC4-APOC2	NA	5773	NA	NA	NA	NA	NA	NA	5773	1	5773
APOD	15665	14924	6551	6169	NA	NA	NA	NA	10737.5	4	2684.38
APOE	4887	4330	NA	NA	NA	NA	NA	NA	4608.5	2	2304.25
APOF	12764	6608	NA	NA	NA	NA	NA	NA	9686	2	4843
APOH	10894	12601	NA	NA	NA	NA	NA	NA	11747.5	2	5873.75
APOL1	4886	3330	1873	1315	2408	2126	NA	NA	2267	6	377.833
APOL2	9606	7927	2755	1762	9593	9561	5188	5115	6557.5	8	819.688
APOL3	2931	11273	8218	7725	6947	6734	3323	3173	6840.5	8	855.062
APOL4	15541	12166	3800	3145	NA	NA	NA	NA	7983	4	1995.75
APOL5	3674	4027	NA	NA	NA	NA	NA	NA	3850.5	2	1925.25
APOL6	6799	5802	6909	7780	NA	NA	NA	NA	6854	4	1713.5
APOLD1	9621	9571	1370	2773	3764	3444	NA	NA	3604	6	600.667
APOM	NA	NA	NA	NA	83	3348	NA	NA	1715.5	2	857.75
APOPT1	2196	NA	NA	NA	NA	NA	NA	NA	2196	1	2196
APP	5175	7563	7312	7986	5043	4740	NA	NA	6243.5	6	1040.58
APPBP2	10993	9173	NA	NA	2660	2370	NA	NA	5916.5	4	1479.12
APPL1	4639	7203	NA	NA	2133	1868	NA	NA	3386	4	846.5
APPL2	8396	12136	1012	735	3755	3437	861	757	2224.5	8	278.062
APRT	16952	10099	5792	5517	3731	6846	NA	NA	6319	6	1053.17
APTX	2912	12315	6268	2984	4450	4138	968	858	3561	8	445.125
AQP1	4319	8909	4005	2201	NA	NA	4903	4813	4566	6	761
AQP10	537	1556	NA	NA	1988	1729	NA	NA	1642.5	4	410.625
AQP11	13990	14438	5648	5399	5828	5564	2813	2654	5606	8	700.75
AQP12A	17758	18193	NA	NA	NA	NA	NA	NA	17975.5	2	8987.75
AQP12B	17467	15627	NA	NA	NA	NA	NA	NA	16547	2	8273.5
AQP2	16817	4235	NA	NA	NA	NA	NA	NA	10526	2	5263
AQP3	12508	13964	6893	6477	10021	10009	4208	4079	8451	8	1056.38
AQP4	10927	5568	NA	NA	NA	NA	NA	NA	8247.5	2	4123.75
AQP5	5897	8997	3170	3739	NA	NA	4027	3895	3961	6	660.167
AQP6	6679	12491	1416	2807	NA	NA	3529	3386	3457.5	6	576.25
AQP7	15630	11990	7542	7125	NA	NA	5837	5815	7333.5	6	1222.25
AQP8	12582	11336	5007	4896	NA	NA	NA	NA	8171.5	4	2042.88
AQP9	15075	13914	6616	6235	8375	8241	NA	NA	8308	6	1384.67
AQR	10322	8559	6494	6121	8930	8839	NA	NA	8699	6	1449.83
ARAP1	2387	9233	2605	462	4773	4456	NA	NA	3530.5	6	588.417
ARAP2	14504	18082	9498	8980	749	608	5958	5943	7469	8	933.625
ARAP3	14787	17284	8825	8295	8970	8881	5680	5644	8853	8	1106.62
ARC	13996	11389	NA	NA	5649	5373	NA	NA	8519	4	2129.75
ARCN1	7411	13398	NA	NA	5126	4823	NA	NA	6268.5	4	1567.12
AREG	NA	7620	NA	NA	NA	NA	NA	NA	7620	1	7620
AREL1	505	381	1213	1982	NA	NA	1772	4791	1492.5	6	248.75
ARF1	1335	4679	8685	8677	4528	4221	NA	NA	4603.5	6	767.25
ARF3	14812	15600	7906	7450	9467	9425	3899	3760	8665.5	8	1083.19
ARF4	10041	8819	NA	NA	3787	3464	2235	2079	3625.5	6	604.25
ARF5	17189	18360	NA	NA	7153	6953	NA	NA	12171	4	3042.75
ARF6	4995	2560	9152	9265	2261	1987	NA	NA	3777.5	6	629.583
ARFGAP1	14697	12247	5013	6817	NA	NA	NA	NA	9532	4	2383
ARFGAP2	9151	5046	5339	6987	7627	9006	NA	NA	7307	6	1217.83
ARFGAP3	5983	14056	8600	8072	8905	8810	5594	5552	8336	8	1042
ARFGEF1	7191	11773	NA	NA	2166	1895	NA	NA	4678.5	4	1169.62
ARFGEF2	14979	9954	6756	6359	9223	9159	5877	5859	7957.5	8	994.688
ARFGEF3	8119	7999	NA	NA	NA	NA	NA	NA	8059	2	4029.5
ARFIP1	11293	9986	1460	1218	2566	2282	686	592	1871	8	233.875
ARFIP2	17284	14552	NA	NA	NA	NA	NA	NA	15918	2	7959
ARFRP1	11640	13024	9388	8866	NA	NA	2860	2702	9127	6	1521.17
ARG1	8476	13135	NA	NA	2625	2339	NA	NA	5550.5	4	1387.62
ARG2	13098	2978	NA	NA	NA	NA	NA	NA	8038	2	4019
ARGFX	1560	8391	NA	NA	NA	NA	5123	5046	5084.5	4	1271.12
ARGLU1	7642	16689	NA	NA	3405	3096	NA	NA	5523.5	4	1380.88
ARHGAP1	1174	2885	2957	2680	1249	3941	NA	NA	2782.5	6	463.75
ARHGAP10	1284	1896	2128	926	4945	4640	NA	NA	2012	6	335.333
ARHGAP11A	3752	9202	7945	7482	NA	NA	4550	4443	6016	6	1002.67
ARHGAP11A-SCG5	NA	11962	NA	NA	NA	NA	NA	NA	11962	1	11962
ARHGAP11B	13585	12847	9023	8489	NA	NA	NA	NA	10935	4	2733.75
ARHGAP12	10617	9673	1923	1541	1294	1107	4108	3976	2949.5	8	368.688
ARHGAP15	4090	5199	4135	4260	10088	10085	NA	NA	4729.5	6	788.25
ARHGAP17	3083	4786	NA	NA	3154	2845	NA	NA	3118.5	4	779.625
ARHGAP18	14875	16914	2542	1696	6477	6225	4111	3979	5168	8	646
ARHGAP19	13280	10347	5696	5441	7939	7787	NA	NA	7863	6	1310.5
ARHGAP19-SLIT1	NA	10426	NA	NA	NA	NA	NA	NA	10426	1	10426
ARHGAP20	4620	12564	9618	8953	NA	NA	NA	NA	9285.5	4	2321.38
ARHGAP21	15508	17345	9756	9233	6219	5959	NA	NA	9494.5	6	1582.42
ARHGAP22	5522	7350	1308	929	1105	933	NA	NA	1206.5	6	201.083
ARHGAP23	17196	9873	3391	5881	NA	NA	NA	NA	7877	4	1969.25
ARHGAP24	11563	11995	9062	8904	9457	9414	3468	3323	9238	8	1154.75
ARHGAP25	891	3244	290	265	4254	3933	192	147	590.5	8	73.8125
ARHGAP26	6612	14590	3907	9266	6372	6119	NA	NA	6492	6	1082
ARHGAP27	148	234	152	61	2175	1905	361	296	265	8	33.125
ARHGAP28	14591	11793	3083	3702	NA	NA	4717	4617	4667	6	777.833
ARHGAP29	5954	15817	7795	7358	NA	NA	NA	NA	7576.5	4	1894.12
ARHGAP30	4032	8291	NA	NA	NA	NA	1895	1739	2963.5	4	740.875
ARHGAP31	6248	4481	5333	3324	4499	4193	NA	NA	4490	6	748.333
ARHGAP32	4094	5037	5050	4938	5387	5086	NA	NA	5043.5	6	840.583
ARHGAP33	12890	13686	6737	7692	9462	9419	NA	NA	9440.5	6	1573.42
ARHGAP35	9260	16136	8160	9267	3429	3119	NA	NA	8710	6	1451.67
ARHGAP39	2883	5474	NA	NA	3238	2931	NA	NA	3084.5	4	771.125
ARHGAP40	14547	5643	NA	NA	NA	NA	NA	NA	10095	2	5047.5
ARHGAP42	17052	18200	1524	2107	4301	3984	3029	2870	3506.5	8	438.312
ARHGAP44	16326	14303	8509	7991	3647	3328	NA	NA	8250	6	1375
ARHGAP45	NA	5363	NA	NA	NA	NA	NA	NA	5363	1	5363
ARHGAP5	973	8954	NA	NA	5818	5554	NA	NA	5686	4	1421.5
ARHGAP8	13512	10876	9176	8382	NA	NA	NA	NA	10026	4	2506.5
ARHGAP9	7350	621	1825	1175	4703	7426	NA	NA	3264	6	544
ARHGDIB	16488	17223	6007	9268	9496	9455	NA	NA	9475.5	6	1579.25
ARHGDIG	8024	235	NA	NA	NA	NA	NA	NA	4129.5	2	2064.75
ARHGEF1	12337	13997	NA	NA	NA	NA	NA	NA	13167	2	6583.5
ARHGEF10	16965	17796	7134	5650	3554	3233	NA	NA	6392	6	1065.33
ARHGEF10L	7439	16704	7419	6991	1924	1675	NA	NA	7205	6	1200.83
ARHGEF11	8806	10211	NA	NA	4997	4695	NA	NA	6901.5	4	1725.38
ARHGEF12	13857	9730	8425	7911	4285	3965	NA	NA	8168	6	1361.33
ARHGEF15	928	1286	748	3906	NA	NA	965	855	946.5	6	157.75
ARHGEF16	9008	16463	685	1356	NA	NA	NA	NA	5182	4	1295.5
ARHGEF17	4848	4444	1916	3122	2580	2296	NA	NA	2851	6	475.167
ARHGEF18	17201	16863	9578	9061	9706	9681	NA	NA	9693.5	6	1615.58
ARHGEF19	1824	8097	1740	1474	1939	1690	1172	1041	1715	8	214.375
ARHGEF2	16497	5283	7654	9269	NA	NA	NA	NA	8461.5	4	2115.38
ARHGEF25	203	220	NA	NA	NA	NA	NA	NA	211.5	2	105.75
ARHGEF26	7078	10614	2027	1345	NA	NA	NA	NA	4552.5	4	1138.12
ARHGEF28	12201	13945	9252	8228	NA	NA	5809	5786	8740	6	1456.67
ARHGEF3	12832	17887	7431	7009	6235	5976	6237	6232	6623	8	827.875
ARHGEF33	7533	12368	3150	3731	NA	NA	4967	4883	4925	6	820.833
ARHGEF35	7529	16962	NA	NA	7522	7348	4759	4663	7435	6	1239.17
ARHGEF37	5886	3246	195	696	796	651	423	349	673.5	8	84.1875
ARHGEF38	9471	10995	NA	NA	NA	NA	NA	NA	10233	2	5116.5
ARHGEF39	6111	8126	6400	6041	1898	1650	3808	3669	4924.5	8	615.562
ARHGEF4	11443	14168	9720	9191	NA	NA	NA	NA	10581.5	4	2645.38
ARHGEF40	15111	14787	7989	7530	9823	9803	5964	5950	8896	8	1112
ARHGEF5	5931	13104	6030	5717	4462	4151	2828	2670	5089.5	8	636.188
ARHGEF7	2408	6805	2890	2151	1530	1322	1947	1791	2049	8	256.125
ARID1A	7380	2027	NA	NA	6048	8006	NA	NA	6714	4	1678.5
ARID1B	87	309	NA	NA	NA	NA	NA	NA	198	2	99
ARID2	7188	5744	NA	NA	2958	2669	NA	NA	4351	4	1087.75
ARID3A	3840	431	NA	NA	NA	NA	NA	NA	2135.5	2	1067.75
ARID3B	10934	17500	9424	8899	NA	NA	NA	NA	10179	4	2544.75
ARID3C	10651	7750	2547	1698	NA	NA	887	782	2122.5	6	353.75
ARID4A	2833	3983	NA	NA	5101	4800	NA	NA	4391.5	4	1097.88
ARID4B	17081	18349	NA	NA	5675	5399	NA	NA	11378	4	2844.5
ARID5A	15407	14965	9486	9108	9741	9715	NA	NA	9728	6	1621.33
ARID5B	2755	6664	NA	NA	4091	3768	NA	NA	3929.5	4	982.375
ARIH1	7914	5205	NA	NA	NA	NA	NA	NA	6559.5	2	3279.75
ARIH2	3554	12168	9100	7680	4577	4264	NA	NA	6128.5	6	1021.42
ARIH2OS	13896	NA	NA	NA	NA	NA	NA	NA	13896	1	13896
ARL1	4458	7134	4764	3655	1978	1722	2791	2635	3223	8	402.875
ARL10	3609	10553	2193	3246	NA	NA	NA	NA	3427.5	4	856.875
ARL11	191	356	NA	NA	1281	1097	NA	NA	726.5	4	181.625
ARL13B	25	62	2582	787	2260	1986	NA	NA	1386.5	6	231.083
ARL14	10944	6484	NA	NA	NA	NA	NA	NA	8714	2	4357
ARL14EP	6112	8865	NA	NA	2509	2225	1940	1784	2367	6	394.5
ARL14EPL	11717	6177	NA	NA	NA	NA	NA	NA	8947	2	4473.5
ARL15	6168	5193	1318	2730	NA	NA	NA	NA	3961.5	4	990.375
ARL16	12293	10053	9685	9155	6749	6519	4251	4122	7952	8	994
ARL17A	1323	NA	725	1185	6570	6329	96	70	1185	7	169.286
ARL17B	116	NA	2213	733	1671	1447	143	104	733	7	104.714
ARL2	5300	16009	NA	NA	7584	7412	NA	NA	7498	4	1874.5
ARL2-SNX15	NA	15568	NA	NA	NA	NA	NA	NA	15568	1	15568
ARL2BP	12605	10040	NA	NA	2200	1928	NA	NA	6120	4	1530
ARL3	15473	13447	9414	8699	8507	8389	4591	4486	8603	8	1075.38
ARL4A	3791	12157	2126	1223	1772	1538	576	489	1655	8	206.875
ARL4C	12565	15935	6801	6401	4160	3837	NA	NA	6601	6	1100.17
ARL4D	6665	7829	NA	NA	7106	6906	NA	NA	7006	4	1751.5
ARL5A	2033	4502	4700	4650	2269	1993	NA	NA	3385.5	6	564.25
ARL5B	607	3118	NA	NA	NA	NA	NA	NA	1862.5	2	931.25
ARL5C	17536	16985	NA	NA	NA	NA	NA	NA	17260.5	2	8630.25
ARL6	6068	6532	1239	2685	NA	NA	NA	NA	4376.5	4	1094.12
ARL6IP1	17560	17492	7616	7194	7485	7311	NA	NA	7550.5	6	1258.42
ARL6IP4	12322	15343	7332	7998	7496	7322	NA	NA	7747	6	1291.17
ARL6IP5	4355	4391	7601	5452	699	562	5741	5709	4921.5	8	615.188
ARL6IP6	4738	9315	4334	4400	1370	4331	3999	3866	4332.5	8	541.562
ARL8A	16591	16834	NA	NA	NA	NA	NA	NA	16712.5	2	8356.25
ARL8B	16426	13802	7513	7093	7576	7404	NA	NA	7544.5	6	1257.42
ARL9	11103	15599	6906	6494	NA	NA	1821	1667	6700	6	1116.67
ARMC1	2240	7741	815	666	2840	2549	498	419	1527.5	8	190.938
ARMC10	13832	8123	NA	NA	NA	NA	1252	3406	5764.5	4	1441.12
ARMC12	11291	13034	NA	NA	6356	6101	NA	NA	8823.5	4	2205.88
ARMC2	2340	8141	7734	7298	1231	1052	4942	4857	4899.5	8	612.438
ARMC3	907	1552	1337	852	2868	5910	4366	4246	2210	8	276.25
ARMC4	16096	NA	NA	NA	NA	NA	NA	NA	16096	1	16096
ARMC4P1	2595	NA	NA	NA	NA	NA	NA	NA	2595	1	2595
ARMC5	2942	4215	NA	NA	974	812	NA	NA	1958	4	489.5
ARMC6	7640	11479	6636	6253	4243	3923	NA	NA	6444.5	6	1074.08
ARMC7	1597	877	8880	8347	5890	5628	5983	5971	5930.5	8	741.312
ARMC8	13027	15648	6452	6081	NA	NA	2055	1898	6266.5	6	1044.42
ARMC9	17166	16451	3486	2997	NA	NA	NA	NA	9968.5	4	2492.12
ARMH1	NA	11996	NA	NA	1913	1664	6263	6256	6256	5	1251.2
ARMH2	NA	17358	NA	NA	8639	8521	NA	NA	8639	3	2879.67
ARMH3	NA	4327	NA	NA	7027	6822	NA	NA	6822	3	2274
ARMH4	NA	7272	NA	NA	NA	NA	NA	NA	7272	1	7272
ARMS2	12919	13949	NA	NA	NA	NA	1833	1679	7376	4	1844
ARMT1	12248	17377	NA	NA	4669	4352	NA	NA	8458.5	4	2114.62
ARNT	5805	2150	503	1117	1153	979	1185	1054	1135	8	141.875
ARNT2	16570	17616	6331	5978	NA	NA	4796	4701	6154.5	6	1025.75
ARNTL	3955	7347	NA	NA	9445	9402	NA	NA	8374.5	4	2093.62
ARNTL2	17573	17891	920	2491	NA	NA	NA	NA	10032	4	2508
ARPC1A	2886	4359	NA	NA	NA	NA	NA	NA	3622.5	2	1811.25
ARPC1B	4481	3294	NA	NA	3915	6815	NA	NA	4198	4	1049.5
ARPC2	10441	15276	5424	5225	6196	5934	4325	4200	5679	8	709.875
ARPC3	16816	12680	8803	8756	1756	1523	NA	NA	8779.5	6	1463.25
ARPC4	13122	15010	5363	6996	7034	6829	NA	NA	7015	6	1169.17
ARPC4-TTLL3	15157	16763	NA	NA	NA	NA	NA	NA	15960	2	7980
ARPC5	9758	11224	5025	4917	4263	3944	4725	4626	4821	8	602.625
ARPC5L	10468	17362	8845	8313	7722	7554	5802	5779	8017.5	8	1002.19
ARPIN	2538	8002	NA	NA	5292	4984	NA	NA	5138	4	1284.5
ARPIN-AP3S2	NA	6787	NA	NA	NA	NA	NA	NA	6787	1	6787
ARPP19	10648	16768	NA	NA	3970	3644	NA	NA	7309	4	1827.25
ARPP21	7285	16889	3398	5886	5090	4787	NA	NA	5488	6	914.667
ARRB1	10958	10131	NA	NA	1860	1616	NA	NA	5995.5	4	1498.88
ARRB2	9649	10403	NA	NA	7204	7009	NA	NA	8426.5	4	2106.62
ARRDC1	14388	16138	8078	9270	5063	7556	NA	NA	8674	6	1445.67
ARRDC2	13165	13978	2392	9271	10027	10014	NA	NA	10020.5	6	1670.08
ARRDC3	12667	16582	NA	NA	3736	3418	NA	NA	8201.5	4	2050.38
ARRDC4	13977	15722	8348	7848	6894	6673	NA	NA	8098	6	1349.67
ARRDC5	8328	15078	NA	NA	8959	8871	NA	NA	8915	4	2228.75
ARSA	13081	17127	8394	7878	9149	9076	5754	5727	8735	8	1091.88
ARSB	12994	15461	4162	4278	5045	4742	4540	4433	4641	8	580.125
ARSG	17545	17035	3496	5946	2854	2564	NA	NA	4721	6	786.833
ARSI	9332	792	3231	439	NA	NA	200	1807	1299.5	6	216.583
ARSJ	17445	15663	5218	5075	NA	NA	NA	NA	10440.5	4	2610.12
ARSK	16485	15523	9081	8558	NA	NA	NA	NA	12302	4	3075.5
ART1	11892	16766	NA	NA	NA	NA	4343	4219	8117.5	4	2029.38
ART3	14622	11328	8056	7583	NA	NA	4931	4842	7819.5	6	1303.25
ART4	5612	7957	NA	NA	NA	NA	3414	3269	4513	4	1128.25
ART5	2530	16081	NA	NA	NA	NA	NA	NA	9305.5	2	4652.75
ARTN	7595	5693	1899	4855	NA	NA	1553	1403	3377	6	562.833
ARV1	1223	4125	NA	NA	1025	863	181	137	944	6	157.333
ARVCF	3323	5909	1799	319	2563	2280	4691	4591	2943	8	367.875
AS3MT	6964	6998	9461	8936	6466	6214	3781	3645	6715	8	839.375
ASAH1	15263	16560	7099	6681	7760	7595	6020	6010	7347	8	918.375
ASAH2	6007	2431	7054	6634	NA	NA	2242	2086	4219	6	703.167
ASAH2B	10349	5255	2162	1867	9534	9496	5747	5718	5732.5	8	716.562
ASAP1	6580	2720	8103	7630	8070	7926	4114	3982	7105	8	888.125
ASAP2	2229	4182	9330	8811	463	348	NA	NA	3205.5	6	534.25
ASAP3	2147	1753	1162	1159	4674	4357	3457	3311	2729	8	341.125
ASB1	2606	1228	4161	1723	2142	5608	1077	956	1932.5	8	241.562
ASB10	368	458	NA	NA	NA	NA	NA	NA	413	2	206.5
ASB13	15188	6876	9110	8581	264	177	451	2075	4475.5	8	559.438
ASB14	5600	6012	NA	NA	7367	7185	5107	5029	5806	6	967.667
ASB15	4605	2611	NA	NA	NA	NA	NA	NA	3608	2	1804
ASB16	1093	3495	NA	NA	618	487	NA	NA	855.5	4	213.875
ASB17	7947	11439	NA	NA	NA	NA	NA	NA	9693	2	4846.5
ASB18	16389	15423	7396	6964	NA	NA	5543	5496	7180	6	1196.67
ASB2	2129	8923	259	315	NA	NA	NA	NA	1222	4	305.5
ASB3	2301	6091	1980	4923	4881	4567	3883	3744	4225	8	528.125
ASB4	1881	5238	2419	3384	NA	NA	3888	3749	3566.5	6	594.417
ASB5	17506	18475	9179	8657	NA	NA	5087	5008	8918	6	1486.33
ASB6	1517	2345	2016	2299	NA	NA	NA	NA	2157.5	4	539.375
ASB7	4397	10208	NA	NA	5837	5574	NA	NA	5705.5	4	1426.38
ASB8	6921	14135	3179	2800	8345	8209	4863	4771	5892	8	736.5
ASCC1	217	2939	730	2359	9245	9185	4853	4761	3850	8	481.25
ASCC2	16260	17153	4410	3473	8770	8661	NA	NA	8715.5	6	1452.58
ASCC3	17218	18223	NA	NA	6858	6633	2224	2068	6745.5	6	1124.25
ASCL1	9830	4765	NA	NA	NA	NA	NA	NA	7297.5	2	3648.75
ASCL2	6264	10897	NA	NA	6621	6381	NA	NA	6501	4	1625.25
ASCL3	5230	9698	NA	NA	NA	NA	NA	NA	7464	2	3732
ASCL4	7950	14718	NA	NA	NA	NA	NA	NA	11334	2	5667
ASCL5	3994	5188	NA	NA	NA	NA	503	423	2248.5	4	562.125
ASDURF	NA	12082	NA	NA	NA	NA	NA	NA	12082	1	12082
ASF1A	8889	8523	7162	6735	7329	7146	5850	5830	7154	8	894.25
ASF1B	4041	5824	NA	NA	NA	NA	NA	NA	4932.5	2	2466.25
ASGR1	16119	4659	NA	NA	NA	NA	NA	NA	10389	2	5194.5
ASGR2	15301	4888	NA	NA	NA	NA	NA	NA	10094.5	2	5047.25
ASH1L	1037	1131	7484	9272	NA	NA	NA	NA	4307.5	4	1076.88
ASH2L	15896	17451	NA	NA	NA	NA	NA	NA	16673.5	2	8336.75
ASIC1	6593	4811	9191	8670	5498	5209	3491	3347	5353.5	8	669.188
ASIC2	783	595	NA	NA	NA	NA	NA	NA	689	2	344.5
ASIC3	11720	7468	NA	NA	3508	3190	NA	NA	5488	4	1372
ASIC4	4302	14239	340	600	NA	NA	NA	NA	2451	4	612.75
ASIC5	8918	11754	NA	NA	NA	NA	5921	5906	7419.5	4	1854.88
ASIP	4287	8014	NA	NA	NA	NA	1338	1196	2812.5	4	703.125
ASL	16077	12859	5777	5505	5752	5481	3384	3236	5628.5	8	703.562
ASNA1	328	NA	NA	NA	NA	NA	NA	NA	328	1	328
ASNS	14652	13069	7313	6864	5876	5613	3889	3750	6370	8	796.25
ASNSD1	11840	12169	6049	5733	5097	4794	3127	2979	5415	8	676.875
ASPA	17450	17557	4645	3606	NA	NA	NA	NA	11047.5	4	2761.88
ASPDH	11738	16821	5438	5238	9259	9201	4356	4233	7319.5	8	914.938
ASPG	8750	11277	5867	5592	NA	NA	NA	NA	7308.5	4	1827.12
ASPH	17190	17732	6237	5899	7635	7467	NA	NA	7551	6	1258.5
ASPHD1	14555	14301	9228	8708	NA	NA	NA	NA	11764.5	4	2941.12
ASPHD2	4245	7112	NA	NA	1130	956	NA	NA	2687.5	4	671.875
ASPM	7218	3920	2302	3312	NA	NA	NA	NA	3616	4	904
ASPN	432	4596	NA	NA	NA	NA	1371	1230	1300.5	4	325.125
ASPRV1	9775	11307	8601	5670	3056	2764	1908	1752	4363	8	545.375
ASPSCR1	12563	13889	NA	NA	2497	2213	NA	NA	7530	4	1882.5
ASRGL1	1992	4016	9327	8807	1657	4636	1023	3460	3738	8	467.25
ASS1	3169	923	9000	8466	NA	NA	2360	2204	2764.5	6	460.75
ASTE1	8160	4074	9002	8470	5316	5007	3313	3162	5161.5	8	645.188
ASTL	14954	15217	NA	NA	NA	NA	NA	NA	15085.5	2	7542.75
ASTN1	7084	14642	NA	NA	NA	NA	NA	NA	10863	2	5431.5
ASTN2	7592	8161	NA	NA	1278	5138	NA	NA	6365	4	1591.25
ASUN	12089	NA	NA	NA	NA	NA	NA	NA	12089	1	12089
ASXL1	12385	12743	NA	NA	5728	5457	NA	NA	9056.5	4	2264.12
ASXL2	7878	11213	NA	NA	3206	2898	NA	NA	5542	4	1385.5
ASXL3	1260	2472	8497	7978	NA	NA	NA	NA	5225	4	1306.25
ASZ1	1537	1882	NA	NA	NA	NA	NA	NA	1709.5	2	854.75
ATAD1	6137	8655	2094	1839	2215	1943	NA	NA	2154.5	6	359.083
ATAD2	10752	6126	NA	NA	NA	NA	NA	NA	8439	2	4219.5
ATAD2B	1789	4043	6373	7517	NA	NA	NA	NA	5208	4	1302
ATAD3A	NA	12581	NA	NA	NA	NA	NA	NA	12581	1	12581
ATAD3B	NA	15236	NA	NA	NA	NA	NA	NA	15236	1	15236
ATAD5	14628	14953	8400	9273	6778	6553	4271	4141	7589	8	948.625
ATCAY	8111	8162	NA	NA	NA	NA	NA	NA	8136.5	2	4068.25
ATE1	13010	12900	5340	9274	1850	1608	NA	NA	7307	6	1217.83
ATF1	1879	4089	385	268	299	209	NA	NA	342	6	57
ATF2	9667	8921	NA	NA	NA	NA	NA	NA	9294	2	4647
ATF3	9432	6519	4672	4628	4311	3993	NA	NA	4650	6	775
ATF4	11909	1722	7800	7361	8030	7884	5045	4966	7580.5	8	947.562
ATF5	17251	17135	5111	4991	1911	1662	2990	2832	3990.5	8	498.812
ATF6	4668	4337	2002	2294	1523	1315	4370	5398	3315.5	8	414.438
ATF6B	NA	1299	NA	NA	176	108	32	1185	176	5	35.2
ATF7	17260	14128	NA	NA	NA	NA	NA	NA	15694	2	7847
ATF7-NPFF	NA	14129	NA	NA	NA	NA	NA	NA	14129	1	14129
ATF7IP	9744	9579	NA	NA	NA	NA	NA	NA	9661.5	2	4830.75
ATF7IP2	6426	6228	7344	6896	9033	8950	4213	4083	6661	8	832.625
ATG10	11357	10127	NA	NA	5250	4947	2511	4234	5098.5	6	849.75
ATG101	16150	13458	NA	NA	7287	7102	NA	NA	10372.5	4	2593.12
ATG12	8822	6910	3971	4165	3186	2878	NA	NA	4068	6	678
ATG13	1891	2843	2808	1561	8159	8016	NA	NA	2825.5	6	470.917
ATG14	4366	1152	86	35	571	443	2957	4824	861.5	8	107.688
ATG16L1	17318	16804	2948	3632	6073	5809	3765	3628	4787	8	598.375
ATG16L2	14118	16990	4298	4375	2445	2162	4764	4667	4521	8	565.125
ATG2A	7990	11127	NA	NA	NA	NA	NA	NA	9558.5	2	4779.25
ATG2B	13611	16350	3720	9275	4705	4389	NA	NA	6990	6	1165
ATG3	15275	17248	NA	NA	5089	4786	NA	NA	10182	4	2545.5
ATG4B	12526	16857	NA	NA	NA	NA	NA	NA	14691.5	2	7345.75
ATG4C	2253	1591	2594	1716	9990	10066	NA	NA	2423.5	6	403.917
ATG4D	5304	6321	NA	NA	NA	NA	NA	NA	5812.5	2	2906.25
ATG5	6212	6970	716	1181	NA	NA	NA	NA	3696.5	4	924.125
ATG7	14132	11827	3339	2898	2932	2642	1847	1693	2915	8	364.375
ATG9A	1451	418	2751	1137	121	3863	NA	NA	1294	6	215.667
ATG9B	10359	4088	NA	NA	4153	3828	NA	NA	4120.5	4	1030.12
ATHL1	10092	NA	NA	NA	NA	NA	NA	NA	10092	1	10092
ATIC	13086	14107	7675	7239	4711	4394	NA	NA	7457	6	1242.83
ATL1	7933	11288	5924	7301	8918	8823	NA	NA	8378	6	1396.33
ATL2	8679	10718	7324	6876	5139	4836	NA	NA	7100	6	1183.33
ATL3	2398	1646	2131	1226	NA	NA	NA	NA	1888.5	4	472.125
ATM	8311	8433	2900	2156	7260	7074	NA	NA	7167	6	1194.5
ATMIN	11697	3986	6707	5157	2435	5330	NA	NA	5243.5	6	873.917
ATN1	11595	NA	3043	2721	9895	9873	NA	NA	9873	5	1974.6
ATOH1	6929	6188	NA	NA	NA	NA	NA	NA	6558.5	2	3279.25
ATOH7	7698	12883	3868	4108	NA	NA	2932	2776	3988	6	664.667
ATOH8	16896	10811	NA	NA	5207	4903	NA	NA	8009	4	2002.25
ATOX1	2170	4050	2065	2311	3445	3130	2532	2370	2451	8	306.375
ATP10A	17478	17573	6911	7782	6887	6663	NA	NA	7346.5	6	1224.42
ATP10B	348	822	5180	3874	NA	NA	716	621	769	6	128.167
ATP10D	1303	1424	4011	2204	1580	1363	1157	1028	1393.5	8	174.188
ATP11A	14403	5625	4147	9276	NA	NA	NA	NA	7450.5	4	1862.62
ATP11AUN	7323	NA	NA	NA	NA	NA	NA	NA	7323	1	7323
ATP11B	3156	4876	2592	5361	1486	1281	NA	NA	2874	6	479
ATP12A	9352	15505	7979	6738	NA	NA	3408	3261	7358.5	6	1226.42
ATP13A1	4631	11562	NA	NA	4218	3899	NA	NA	4424.5	4	1106.12
ATP13A2	165	370	89	29	72	37	46	30	59	8	7.375
ATP13A3	12317	15860	NA	NA	NA	NA	NA	NA	14088.5	2	7044.25
ATP13A4	16120	14866	4835	4743	9350	9298	5841	5819	7569.5	8	946.188
ATP13A5	12867	15441	8009	7544	NA	NA	3657	3519	7776.5	6	1296.08
ATP1A1	1678	1367	NA	NA	NA	NA	NA	NA	1522.5	2	761.25
ATP1A2	7059	16431	NA	NA	NA	NA	NA	NA	11745	2	5872.5
ATP1A3	11858	6351	NA	NA	NA	NA	NA	NA	9104.5	2	4552.25
ATP1A4	12458	11235	5706	5448	6377	6124	5459	5407	5915	8	739.375
ATP1B1	12539	17141	7637	7210	4707	4391	NA	NA	7423.5	6	1237.25
ATP1B2	329	789	4665	1189	186	2995	NA	NA	989	6	164.833
ATP1B3	8513	8076	1169	1947	5561	8234	NA	NA	6818.5	6	1136.42
ATP23	NA	2992	NA	NA	2278	5192	1339	1197	2278	5	455.6
ATP2A1	379	934	NA	NA	103	57	362	297	329.5	6	54.9167
ATP2A2	14033	13399	NA	NA	7745	7579	NA	NA	10572	4	2643
ATP2A3	8340	12257	2349	1952	NA	NA	3815	3677	3746	6	624.333
ATP2B1	2558	4889	NA	NA	NA	NA	NA	NA	3723.5	2	1861.75
ATP2B2	7351	9925	9019	8871	3446	3131	NA	NA	8111	6	1351.83
ATP2B4	14364	12469	2832	2618	5964	5704	6085	6195	6024.5	8	753.062
ATP2C1	4892	3857	606	1019	5317	5008	1069	948	2463	8	307.875
ATP2C2	8602	7738	1823	2238	1857	1613	NA	NA	2047.5	6	341.25
ATP4A	12477	16211	6738	6345	NA	NA	NA	NA	9607.5	4	2401.88
ATP4B	2138	2221	NA	NA	NA	NA	NA	NA	2179.5	2	1089.75
ATP5A1	4801	NA	NA	NA	NA	NA	NA	NA	4801	1	4801
ATP5B	1981	NA	NA	NA	NA	NA	NA	NA	1981	1	1981
ATP5C1	5512	NA	NA	NA	NA	NA	NA	NA	5512	1	5512
ATP5E	10415	NA	NA	NA	NA	NA	NA	NA	10415	1	10415
ATP5F1	4463	NA	NA	NA	NA	NA	NA	NA	4463	1	4463
ATP5F1A	NA	7846	NA	NA	3039	2748	NA	NA	3039	3	1013
ATP5F1B	NA	2349	NA	NA	NA	NA	NA	NA	2349	1	2349
ATP5F1C	NA	11738	NA	NA	6067	5804	NA	NA	6067	3	2022.33
ATP5F1D	NA	15074	NA	NA	NA	NA	NA	NA	15074	1	15074
ATP5F1E	NA	14494	NA	NA	NA	NA	NA	NA	14494	1	14494
ATP5G1	8883	NA	NA	NA	NA	NA	NA	NA	8883	1	8883
ATP5G2	13747	NA	NA	NA	NA	NA	NA	NA	13747	1	13747
ATP5G3	7565	NA	NA	NA	NA	NA	NA	NA	7565	1	7565
ATP5H	49	NA	NA	NA	NA	NA	NA	NA	49	1	49
ATP5I	6391	NA	NA	NA	NA	NA	NA	NA	6391	1	6391
ATP5IF1	NA	4318	NA	NA	9241	9180	NA	NA	9180	3	3060
ATP5J	10382	NA	NA	NA	NA	NA	NA	NA	10382	1	10382
ATP5J2	9853	NA	NA	NA	NA	NA	NA	NA	9853	1	9853
ATP5J2-PTCD1	9839	NA	NA	NA	NA	NA	NA	NA	9839	1	9839
ATP5L	12121	NA	NA	NA	NA	NA	NA	NA	12121	1	12121
ATP5L2	12815	NA	NA	NA	NA	NA	NA	NA	12815	1	12815
ATP5MC1	NA	11880	NA	NA	4317	3999	2775	2619	3999	5	799.8
ATP5MC2	NA	16986	NA	NA	9358	9310	5878	5860	9310	5	1862
ATP5MC3	NA	4446	NA	NA	5710	5440	1094	972	4446	5	889.2
ATP5ME	NA	6996	NA	NA	NA	NA	NA	NA	6996	1	6996
ATP5MF	NA	7565	NA	NA	NA	NA	NA	NA	7565	1	7565
ATP5MF-PTCD1	NA	6424	NA	NA	NA	NA	NA	NA	6424	1	6424
ATP5MG	NA	17308	NA	NA	9121	9043	NA	NA	9121	3	3040.33
ATP5MGL	NA	10353	NA	NA	NA	NA	NA	NA	10353	1	10353
ATP5MJ	NA	12365	NA	NA	NA	NA	NA	NA	12365	1	12365
ATP5MK	NA	17993	NA	NA	9201	9136	NA	NA	9201	3	3067
ATP5O	17231	NA	NA	NA	NA	NA	NA	NA	17231	1	17231
ATP5PB	NA	7809	NA	NA	NA	NA	NA	NA	7809	1	7809
ATP5PD	NA	168	NA	NA	811	666	NA	NA	666	3	222
ATP5PF	NA	10498	NA	NA	NA	NA	NA	NA	10498	1	10498
ATP5PO	NA	12485	NA	NA	7595	7422	4875	4784	7422	5	1484.4
ATP5S	11074	NA	NA	NA	NA	NA	NA	NA	11074	1	11074
ATP5SL	12298	NA	NA	NA	NA	NA	NA	NA	12298	1	12298
ATP6AP1L	12017	NA	NA	NA	NA	NA	NA	NA	12017	1	12017
ATP6V0A1	4606	2951	1386	2057	1648	1427	NA	NA	1852.5	6	308.75
ATP6V0A2	12999	4159	2107	2331	3379	3072	2126	1969	2701.5	8	337.688
ATP6V0A4	11926	7397	7187	6757	NA	NA	1782	1627	6972	6	1162
ATP6V0B	7363	6988	5318	5155	464	349	NA	NA	5236.5	6	872.75
ATP6V0C	13619	NA	NA	NA	NA	NA	NA	NA	13619	1	13619
ATP6V0D1	153	315	59	153	92	2325	NA	NA	153	6	25.5
ATP6V0D2	10363	10342	NA	NA	NA	NA	NA	NA	10352.5	2	5176.25
ATP6V0E1	3076	211	NA	NA	301	3460	NA	NA	1688.5	4	422.125
ATP6V0E2	6077	11544	2368	1964	3270	2964	980	869	2666	8	333.25
ATP6V1A	4385	10296	NA	NA	3300	2992	NA	NA	3842.5	4	960.625
ATP6V1B1	1283	2501	NA	NA	NA	NA	NA	NA	1892	2	946
ATP6V1B2	13735	12121	NA	NA	8631	8515	NA	NA	10376	4	2594
ATP6V1C1	14718	12541	NA	NA	8975	8888	5346	5289	8931.5	6	1488.58
ATP6V1C2	1048	1746	3278	3789	159	97	3583	3441	2512	8	314
ATP6V1D	10742	10918	4845	3701	2364	2084	NA	NA	4273	6	712.167
ATP6V1E1	14513	6825	NA	NA	5400	5102	NA	NA	6112.5	4	1528.12
ATP6V1E2	5462	6000	3367	1963	6326	6066	850	747	4414.5	8	551.812
ATP6V1F	16304	11453	7707	7274	NA	NA	NA	NA	9580	4	2395
ATP6V1FNB	NA	11592	NA	NA	NA	NA	4012	3881	4012	3	1337.33
ATP6V1G1	6025	14521	7449	7028	5539	5250	NA	NA	6526.5	6	1087.75
ATP6V1G2	NA	591	7600	9277	403	298	3055	2897	2897	7	413.857
ATP6V1G2-DDX39B	NA	520	5657	7158	NA	NA	NA	NA	5657	3	1885.67
ATP6V1G3	10006	15513	NA	NA	NA	NA	NA	NA	12759.5	2	6379.75
ATP6V1H	4565	12674	2624	1498	NA	NA	NA	NA	3594.5	4	898.625
ATP7B	11507	8056	4662	2956	2962	2673	2141	1984	2959	8	369.875
ATP8A1	13143	9639	9668	9141	4205	3886	NA	NA	9390	6	1565
ATP8A2	12167	16402	NA	NA	1561	1347	NA	NA	6864	4	1716
ATP8B1	4449	2719	519	525	5130	4829	3514	3372	3443	8	430.375
ATP8B2	546	1821	NA	NA	201	124	NA	NA	373.5	4	93.375
ATP8B3	17514	18040	5541	7091	NA	NA	1836	1681	6316	6	1052.67
ATP8B4	13573	17348	5734	5472	8269	8125	4980	4898	6929.5	8	866.188
ATP9A	7756	12163	743	1743	4375	4060	4303	4177	4240	8	530
ATP9B	7101	6193	352	352	4647	4329	251	200	2340.5	8	292.562
ATPAF1	3807	8589	3597	3042	3730	3410	1929	1773	3503.5	8	437.938
ATPAF2	1844	3513	4892	6761	NA	NA	NA	NA	4202.5	4	1050.62
ATPIF1	17062	NA	NA	NA	NA	NA	NA	NA	17062	1	17062
ATPSCKMT	NA	9272	NA	NA	8791	8684	5505	5457	8684	5	1736.8
ATR	8030	13147	1878	1519	NA	NA	NA	NA	4954	4	1238.5
ATRAID	13565	14557	8921	8389	6338	6080	6077	6069	7363.5	8	920.438
ATRIP	11836	17465	NA	NA	8718	8603	5498	5450	8660.5	6	1443.42
ATRN	1268	9247	849	632	884	732	NA	NA	866.5	6	144.417
ATRNL1	3186	6736	NA	NA	NA	NA	NA	NA	4961	2	2480.5
ATXN1	1949	6868	6440	6067	3339	3032	NA	NA	4703	6	783.833
ATXN10	12785	15556	NA	NA	5929	5669	NA	NA	9357	4	2339.25
ATXN1L	8460	15281	NA	NA	5515	5227	NA	NA	6987.5	4	1746.88
ATXN2	1382	1996	1211	4325	NA	NA	NA	NA	1689	4	422.25
ATXN2L	249	627	NA	NA	NA	NA	NA	NA	438	2	219
ATXN3	82	222	2087	1590	286	2915	NA	NA	938	6	156.333
ATXN7	15225	4231	2632	2540	NA	NA	NA	NA	3431.5	4	857.875
ATXN7L1	3627	8375	NA	NA	7340	7159	NA	NA	7249.5	4	1812.38
ATXN7L2	16553	17286	6153	7421	9278	9225	NA	NA	9251.5	6	1541.92
ATXN7L3	3980	3085	NA	NA	NA	NA	NA	NA	3532.5	2	1766.25
ATXN7L3B	7531	13094	2573	3460	7071	6870	NA	NA	6970.5	6	1161.75
AUH	17605	17941	8747	8210	9371	9325	4960	4875	9036	8	1129.5
AUNIP	3490	10513	1979	9278	NA	NA	NA	NA	6384	4	1596
AUP1	4261	8502	4704	9279	4206	3887	NA	NA	4482.5	6	747.083
AURKA	6730	6900	NA	NA	2406	2124	NA	NA	4568	4	1142
AURKAIP1	1565	2033	NA	NA	NA	NA	NA	NA	1799	2	899.5
AURKB	1299	648	NA	NA	3274	7046	NA	NA	2286.5	4	571.625
AURKC	16475	14002	5720	5462	6517	6271	4098	3966	5995.5	8	749.438
AUTS2	10895	11706	NA	NA	1808	1569	NA	NA	6351.5	4	1587.88
AVEN	5301	4083	NA	NA	6480	6228	5432	5380	5406	6	901
AVIL	1593	9600	NA	NA	1589	5082	NA	NA	3337.5	4	834.375
AVL9	1647	2533	6843	6432	8348	8212	NA	NA	6637.5	6	1106.25
AVP	6764	4574	NA	NA	NA	NA	NA	NA	5669	2	2834.5
AVPI1	10278	12390	4468	4486	4164	3841	2232	2076	4316	8	539.5
AVPR1A	10593	9143	790	3954	NA	NA	NA	NA	6548.5	4	1637.12
AVPR1B	9517	14904	NA	NA	NA	NA	NA	NA	12210.5	2	6105.25
AXDND1	14093	12139	4568	4555	NA	NA	4480	4371	4561.5	6	760.25
AXIN1	171	182	NA	NA	3201	7782	NA	NA	1691.5	4	422.875
AXIN2	13052	3459	5140	6879	3103	2804	NA	NA	4299.5	6	716.583
AXL	535	1108	5462	5262	1095	923	NA	NA	1101.5	6	183.583
AZGP1	2742	3807	1095	1897	NA	NA	2159	2002	2080.5	6	346.75
AZI2	2532	11078	5174	5044	5596	5310	NA	NA	5242	6	873.667
AZIN1	14805	10866	NA	NA	9040	8956	NA	NA	9953	4	2488.25
AZIN2	13566	11517	NA	NA	3342	3035	2311	2157	3188.5	6	531.417
AZU1	12229	8053	NA	NA	NA	NA	NA	NA	10141	2	5070.5
B2M	6722	5306	NA	NA	NA	NA	NA	NA	6014	2	3007
B3GALNT1	17061	9463	NA	NA	9182	9114	NA	NA	9322.5	4	2330.62
B3GALNT2	17638	18120	NA	NA	7551	7379	4747	4650	7465	6	1244.17
B3GALT1	7518	7706	1784	1769	NA	NA	NA	NA	4651	4	1162.75
B3GALT2	10511	13445	2341	5181	1788	1551	NA	NA	3761	6	626.833
B3GALT4	NA	4753	8664	8129	NA	NA	NA	NA	8129	3	2709.67
B3GALT5	1317	2061	575	583	NA	NA	974	863	918.5	6	153.083
B3GALT6	16628	15732	NA	NA	NA	NA	NA	NA	16180	2	8090
B3GALT9	NA	13722	NA	NA	8532	8414	NA	NA	8532	3	2844
B3GALTL	15827	NA	NA	NA	NA	NA	NA	NA	15827	1	15827
B3GAT1	11657	3565	6603	3636	5558	5271	NA	NA	5414.5	6	902.417
B3GAT2	1739	948	65	391	3985	3660	419	2208	1343.5	8	167.938
B3GAT3	6041	17314	NA	NA	NA	NA	NA	NA	11677.5	2	5838.75
B3GLCT	NA	17030	NA	NA	3710	3393	4011	3880	3880	5	776
B3GNT2	2401	8369	NA	NA	8040	7894	NA	NA	7967	4	1991.75
B3GNT3	2562	193	NA	NA	7661	7492	NA	NA	5027	4	1256.75
B3GNT4	12531	6781	NA	NA	NA	NA	NA	NA	9656	2	4828
B3GNT5	16924	9470	NA	NA	4534	4226	1301	1163	4380	6	730
B3GNT6	17593	16354	NA	NA	NA	NA	NA	NA	16973.5	2	8486.75
B3GNT7	5660	16039	5494	7065	NA	NA	NA	NA	6362.5	4	1590.62
B3GNT8	12102	17608	NA	NA	3261	2956	NA	NA	7681.5	4	1920.38
B3GNT9	4876	630	3596	3041	88	47	1081	3591	2061	8	257.625
B3GNTL1	861	1545	2321	1637	2690	2400	1742	1589	1689.5	8	211.188
B4GALNT1	195	244	646	127	NA	NA	97	71	161	6	26.8333
B4GALNT2	2298	7747	NA	NA	NA	NA	NA	NA	5022.5	2	2511.25
B4GALNT3	15387	13185	807	476	7319	7137	5412	5360	6274.5	8	784.312
B4GALNT4	9058	13570	NA	NA	NA	NA	NA	NA	11314	2	5657
B4GALT1	10433	10795	NA	NA	2099	1835	NA	NA	6266	4	1566.5
B4GALT2	4602	8435	5904	4335	NA	NA	NA	NA	5253	4	1313.25
B4GALT3	11337	11806	NA	NA	6981	6770	NA	NA	9159	4	2289.75
B4GALT4	8263	5220	2422	1436	951	795	1231	1097	1333.5	8	166.688
B4GALT5	5818	9813	1269	494	2713	2421	NA	NA	2567	6	427.833
B4GALT6	4396	4695	1166	818	1079	912	701	607	995.5	8	124.438
B4GALT7	14261	11398	5683	5430	8807	8701	5541	5494	7192	8	899
B4GAT1	2002	2043	NA	NA	1001	840	NA	NA	1501.5	4	375.375
B9D1	12012	13837	NA	NA	NA	NA	NA	NA	12924.5	2	6462.25
B9D2	17065	18013	9462	9097	8874	8777	6000	5989	8985.5	8	1123.19
BAALC	10980	9402	4486	4501	6850	6624	4530	4424	5577	8	697.125
BAAT	2285	5542	3154	1856	NA	NA	3182	3033	3093.5	6	515.583
BABAM1	17297	14182	5323	9280	9834	9814	NA	NA	9824	6	1637.33
BABAM2	NA	10613	NA	NA	3259	2954	NA	NA	3259	3	1086.33
BACE1	12187	18094	NA	NA	9997	9984	NA	NA	11092	4	2773
BACE2	15533	10309	6102	5778	3021	2730	1628	1479	4399.5	8	549.938
BACH1	14568	17395	NA	NA	7555	7383	NA	NA	11061.5	4	2765.38
BACH2	6747	3264	NA	NA	3133	2826	NA	NA	3198.5	4	799.625
BAD	15410	15990	6149	9281	8303	8163	NA	NA	8792	6	1465.33
BAG1	13998	13511	NA	NA	3691	3372	NA	NA	8601	4	2150.25
BAG2	7774	8366	NA	NA	1681	1456	NA	NA	4727.5	4	1181.88
BAG3	3230	4068	8309	7816	1451	1250	NA	NA	3649	6	608.167
BAG4	15618	17299	NA	NA	8676	8560	NA	NA	12147	4	3036.75
BAG5	1329	1061	3144	5719	3014	2723	NA	NA	2868.5	6	478.083
BAG6	NA	584	1116	2592	9704	9679	13	1532	1532	7	218.857
BAHCC1	10578	12433	NA	NA	NA	NA	NA	NA	11505.5	2	5752.75
BAHD1	4932	6298	NA	NA	9782	9761	NA	NA	8029.5	4	2007.38
BAIAP2	454	805	NA	NA	9458	9415	NA	NA	5110	4	1277.5
BAIAP2L1	11534	15454	NA	NA	7145	6943	4496	4388	7044	6	1174
BAIAP2L2	12879	3963	8788	6957	NA	NA	NA	NA	7872.5	4	1968.12
BAIAP3	8545	12122	7876	6586	5670	5394	3309	3158	6128	8	766
BAK1	NA	1966	1033	597	1386	1189	848	745	1033	7	147.571
BAMBI	12318	10937	2147	1855	2880	2587	NA	NA	2733.5	6	455.583
BANF1	3618	4035	1886	1523	7864	7703	NA	NA	3826.5	6	637.75
BANF2	16255	18075	NA	NA	NA	NA	NA	NA	17165	2	8582.5
BANK1	746	3293	NA	NA	1316	1128	NA	NA	1222	4	305.5
BANP	12543	14857	7865	7416	2828	2535	5059	4980	6237.5	8	779.688
BAP1	1898	4793	7621	5480	7738	7572	NA	NA	6526	6	1087.67
BARD1	3433	5856	479	988	1551	1340	966	856	1164	8	145.5
BARHL1	15132	14039	NA	NA	NA	NA	NA	NA	14585.5	2	7292.75
BARHL2	2050	2955	NA	NA	NA	NA	NA	NA	2502.5	2	1251.25
BARX1	3095	13750	NA	NA	NA	NA	NA	NA	8422.5	2	4211.25
BARX2	10653	10216	1514	2100	NA	NA	NA	NA	6158	4	1539.5
BASP1	15413	16176	NA	NA	9360	9312	NA	NA	12386.5	4	3096.62
BATF	9545	11708	NA	NA	4006	3683	NA	NA	6775.5	4	1693.88
BATF2	13941	17265	3582	5999	NA	NA	NA	NA	9970	4	2492.5
BATF3	9064	9499	2192	1382	6412	6158	4110	3978	5134	8	641.75
BAX	13551	10407	NA	NA	9014	8929	NA	NA	9710.5	4	2427.62
BAZ1A	10835	12600	5230	5085	3524	3206	2292	2135	4304.5	8	538.062
BAZ1B	9683	10396	NA	NA	8648	8530	NA	NA	9165.5	4	2291.38
BAZ2A	8538	2751	NA	NA	493	374	NA	NA	1622	4	405.5
BAZ2B	2523	4472	837	2442	4625	7035	NA	NA	3497.5	6	582.917
BBC3	10086	11474	NA	NA	5745	5474	NA	NA	7915.5	4	1978.88
BBIP1	14988	7423	3604	3043	6786	6561	NA	NA	6673.5	6	1112.25
BBLN	NA	14996	NA	NA	6238	5979	NA	NA	6238	3	2079.33
BBOF1	NA	5711	NA	NA	7283	7098	6284	6280	6284	5	1256.8
BBOX1	16222	17873	3935	2167	NA	NA	4379	4259	4319	6	719.833
BBS1	11166	8817	NA	NA	2483	2198	5473	5424	5448.5	6	908.083
BBS10	4435	17167	2919	3622	6559	6318	4134	4006	4284.5	8	535.562
BBS12	7870	6611	8681	8148	8722	8606	5544	5497	8009	8	1001.12
BBS2	712	607	8718	8183	8922	8830	3002	2843	5592.5	8	699.062
BBS4	8581	14667	7143	6716	5512	5223	NA	NA	6929.5	6	1154.92
BBS5	8499	7547	5114	4993	2773	2482	NA	NA	5053.5	6	842.25
BBS7	11375	14000	6245	5906	6299	6041	4205	4076	6143	8	767.875
BBS9	8192	9500	9470	8948	4960	4655	5571	5527	6881.5	8	860.188
BBX	628	888	6348	7505	841	694	NA	NA	864.5	6	144.083
BCAM	4624	13226	8363	9282	NA	NA	NA	NA	8822.5	4	2205.62
BCAN	6715	4806	3322	2885	NA	NA	1674	1523	3103.5	6	517.25
BCAP29	2118	8384	3417	2957	NA	NA	1437	1290	2537.5	6	422.917
BCAR1	5015	9936	5533	5311	9034	8951	NA	NA	7242	6	1207
BCAR3	562	585	8286	7792	6675	6441	4129	4000	5285	8	660.625
BCAS1	13849	13431	7095	6674	7545	7372	4542	4435	7233.5	8	904.188
BCAS2	17136	15442	6000	5697	NA	NA	NA	NA	10721	4	2680.25
BCAS3	11354	7431	NA	NA	8423	8294	NA	NA	8358.5	4	2089.62
BCAS4	12725	16876	7090	6670	8702	8588	5483	5434	7839	8	979.875
BCAT1	8279	8219	2055	3185	3236	2930	3066	2910	3125.5	8	390.688
BCAT2	2343	7363	NA	NA	5384	5083	NA	NA	5233.5	4	1308.38
BCCIP	8740	2826	NA	NA	7070	6869	5025	4944	5947	6	991.167
BCDIN3D	3901	6649	NA	NA	NA	NA	NA	NA	5275	2	2637.5
BCHE	6646	7349	9200	8682	NA	NA	4218	4088	6997.5	6	1166.25
BCKDHA	14634	17889	7355	6909	5228	4924	2038	1881	6068.5	8	758.562
BCKDHB	15635	15546	8045	7572	7453	7276	5234	5163	7512.5	8	939.062
BCKDK	5050	9043	NA	NA	1635	1414	NA	NA	3342.5	4	835.625
BCL10	2381	3955	NA	NA	531	409	NA	NA	1456	4	364
BCL11A	6470	11440	NA	NA	NA	NA	NA	NA	8955	2	4477.5
BCL11B	13706	14292	NA	NA	NA	NA	NA	NA	13999	2	6999.5
BCL2	13139	15953	NA	NA	NA	NA	NA	NA	14546	2	7273
BCL2A1	13920	10604	NA	NA	6918	6702	NA	NA	8761	4	2190.25
BCL2L1	1406	1915	1437	2073	1230	1051	NA	NA	1421.5	6	236.917
BCL2L10	8770	12431	1526	4542	NA	NA	1160	1031	3034	6	505.667
BCL2L11	15858	7910	NA	NA	3282	2976	3977	3844	3910.5	6	651.75
BCL2L12	1181	10089	NA	NA	NA	NA	NA	NA	5635	2	2817.5
BCL2L13	12039	11253	2815	3587	1578	1362	1350	1209	2196.5	8	274.562
BCL2L14	5271	3340	NA	NA	6582	6342	6137	6126	6131.5	6	1021.92
BCL2L15	17018	17722	4078	3283	4966	4662	3433	3287	4370	8	546.25
BCL2L2	8668	8054	695	2337	NA	NA	NA	NA	5195.5	4	1298.88
BCL2L2-PABPN1	8949	10555	NA	NA	NA	NA	NA	NA	9752	2	4876
BCL3	11376	7148	NA	NA	NA	NA	NA	NA	9262	2	4631
BCL6	16185	16066	NA	NA	5937	5677	NA	NA	11001.5	4	2750.38
BCL6B	16651	15709	NA	NA	NA	NA	NA	NA	16180	2	8090
BCL7A	6683	9320	3622	3960	4737	4419	NA	NA	4578	6	763
BCL7B	12459	10646	NA	NA	5735	5463	NA	NA	8190.5	4	2047.62
BCL7C	6778	3123	438	394	814	669	NA	NA	741.5	6	123.583
BCL9	15382	15393	NA	NA	8754	8642	NA	NA	12068	4	3017
BCL9L	3116	8069	NA	NA	NA	NA	NA	NA	5592.5	2	2796.25
BCLAF1	3612	11810	NA	NA	NA	NA	NA	NA	7711	2	3855.5
BCO1	3730	11177	NA	NA	NA	NA	NA	NA	7453.5	2	3726.75
BCO2	7418	4386	1400	1205	898	744	888	783	1051.5	8	131.438
BCR	5100	1292	362	161	2437	2154	113	83	827	8	103.375
BCS1L	73	104	NA	NA	43	2115	NA	NA	88.5	4	22.125
BDH1	9063	8010	1378	1639	NA	NA	NA	NA	4824.5	4	1206.12
BDH2	17454	15635	NA	NA	4523	4215	4328	4203	4425.5	6	737.583
BDKRB1	13492	12861	NA	NA	NA	NA	4534	4428	8697.5	4	2174.38
BDKRB2	6170	9340	9347	8827	NA	NA	4112	3980	7498.5	6	1249.75
BDNF	14307	5088	3863	9283	NA	NA	NA	NA	7185.5	4	1796.38
BDP1	2169	3346	1003	855	992	831	NA	NA	997.5	6	166.25
BEAN1	3080	3035	426	2133	5943	5683	NA	NA	3057.5	6	509.583
BECN1	2296	4315	915	4060	1654	1433	NA	NA	1975	6	329.167
BECN2	16278	11572	NA	NA	NA	NA	NA	NA	13925	2	6962.5
BEGAIN	10390	12563	NA	NA	4429	4114	NA	NA	7409.5	4	1852.38
BEND3	9915	7956	NA	NA	NA	NA	NA	NA	8935.5	2	4467.75
BEND4	5490	3030	1024	1277	1419	1220	1344	1202	1310.5	8	163.812
BEND5	17693	13542	8135	8403	9468	9426	NA	NA	9447	6	1574.5
BEND6	9891	12084	3766	4035	NA	NA	2677	2519	3900.5	6	650.083
BEND7	11480	10024	8454	7935	9707	9682	5905	5890	9068	8	1133.5
BEST1	13041	17638	4846	4750	8745	8633	NA	NA	8689	6	1448.17
BEST2	558	1308	NA	NA	NA	NA	NA	NA	933	2	466.5
BEST3	15611	18010	5785	5512	7394	7217	4971	4889	6501	8	812.625
BEST4	2878	5978	1028	871	5020	4718	1719	1567	2298.5	8	287.312
BET1	2497	1947	NA	NA	NA	NA	NA	NA	2222	2	1111
BET1L	6167	9718	NA	NA	932	777	1750	1597	1673.5	6	278.917
BFAR	17714	17531	6563	6183	NA	NA	NA	NA	12047	4	3011.75
BFSP1	14241	17069	1442	4483	4381	4066	NA	NA	4432	6	738.667
BFSP2	7336	12764	NA	NA	1634	1413	NA	NA	4485	4	1121.25
BGLAP	15942	15062	6958	6541	7890	7732	3834	3696	7345	8	918.125
BHLHA15	8430	13249	9527	9016	NA	NA	4234	4106	8723	6	1453.83
BHLHA9	17281	17490	NA	NA	NA	NA	NA	NA	17385.5	2	8692.75
BHLHE22	2264	3291	5632	7147	NA	NA	NA	NA	4461.5	4	1115.38
BHLHE23	15547	16306	NA	NA	NA	NA	NA	NA	15926.5	2	7963.25
BHLHE40	6945	8592	NA	NA	3808	3484	NA	NA	5376.5	4	1344.12
BHLHE41	8144	17989	NA	NA	1434	1235	NA	NA	4789	4	1197.25
BHMG1	4139	NA	NA	NA	NA	NA	NA	NA	4139	1	4139
BHMT	10188	10457	4478	4497	NA	NA	5794	5770	5782	6	963.667
BHMT2	10684	11391	5982	5682	NA	NA	3080	2927	5832	6	972
BICC1	10665	8101	7732	7296	8724	8608	1423	1277	7916.5	8	989.562
BICD1	11319	15980	NA	NA	823	678	NA	NA	6071	4	1517.75
BICD2	1180	614	7217	5740	886	734	5732	6048	3456	8	432
BICDL1	NA	2869	NA	NA	5011	4708	NA	NA	4708	3	1569.33
BICDL2	NA	10759	NA	NA	2448	2165	1652	1502	2165	5	433
BICRA	NA	14330	NA	NA	2297	2020	NA	NA	2297	3	765.667
BICRAL	NA	13564	NA	NA	4959	4654	NA	NA	4959	3	1653
BID	14325	14369	8068	7596	3328	3021	4348	4223	5972	8	746.5
BIK	4330	7545	NA	NA	7739	7573	NA	NA	7559	4	1889.75
BIN1	13304	6146	4279	4357	8470	8347	NA	NA	7246.5	6	1207.75
BIN2	15374	8542	NA	NA	9819	9799	NA	NA	9809	4	2452.25
BIN3	2256	5897	NA	NA	1246	1066	810	708	1156	6	192.667
BIRC2	16912	16561	8849	8317	9945	9925	NA	NA	9935	6	1655.83
BIRC3	15747	16244	9611	9094	NA	NA	NA	NA	12679	4	3169.75
BIRC5	8074	14197	NA	NA	9820	9800	3505	3362	8937	6	1489.5
BIRC6	2007	433	1324	473	4133	3810	NA	NA	1665.5	6	277.583
BIRC7	9461	7733	NA	NA	1572	1357	1487	1339	1529.5	6	254.917
BIRC8	14317	NA	NA	NA	NA	NA	NA	NA	14317	1	14317
BIVM	9526	14421	8042	7568	2965	2677	5756	5729	6662	8	832.75
BIVM-ERCC5	11204	16635	9662	9136	NA	NA	NA	NA	10433	4	2608.25
BLACAT1	NA	9171	NA	NA	NA	NA	NA	NA	9171	1	9171
BLCAP	11298	3806	3875	3182	NA	NA	NA	NA	3840.5	4	960.125
BLID	16325	17653	NA	NA	NA	NA	NA	NA	16989	2	8494.5
BLK	9637	10345	NA	NA	8291	8150	NA	NA	8964	4	2241
BLM	15341	12180	8207	9284	6308	6050	NA	NA	8745.5	6	1457.58
BLMH	17457	15991	6972	6551	4315	3997	NA	NA	6761.5	6	1126.92
BLNK	17548	16456	5452	5248	NA	NA	NA	NA	10954	4	2738.5
BLOC1S1	3077	4843	8297	7804	NA	NA	NA	NA	6323.5	4	1580.88
BLOC1S2	4804	11325	1348	1091	6314	6055	NA	NA	5429.5	6	904.917
BLOC1S3	5074	4432	1903	1531	3814	3489	623	534	2696	8	337
BLOC1S4	11853	3147	NA	NA	6460	6207	NA	NA	6333.5	4	1583.38
BLOC1S5	212	237	234	163	63	31	NA	NA	187.5	6	31.25
BLOC1S5-TXNDC5	NA	388	NA	NA	NA	NA	NA	NA	388	1	388
BLOC1S6	12851	16541	9282	8761	6977	6766	NA	NA	9021.5	6	1503.58
BLVRA	6461	11339	6451	6080	3150	2842	4844	4752	5462	8	682.75
BLVRB	15353	15304	8112	6890	827	681	NA	NA	7501	6	1250.17
BLZF1	12971	13484	6621	6241	6353	6098	NA	NA	6487	6	1081.17
BMERB1	NA	7240	NA	NA	650	516	NA	NA	650	3	216.667
BMF	6251	9077	NA	NA	4862	4549	NA	NA	5556.5	4	1389.12
BMI1	13138	10428	NA	NA	NA	NA	NA	NA	11783	2	5891.5
BMP1	17418	9314	NA	NA	8706	8591	6270	6262	8648.5	6	1441.42
BMP10	15655	6859	NA	NA	NA	NA	NA	NA	11257	2	5628.5
BMP2	10009	11646	NA	NA	2721	2429	NA	NA	6365	4	1591.25
BMP2K	17386	6546	NA	NA	9069	8986	NA	NA	9027.5	4	2256.88
BMP3	8710	18437	9404	8881	NA	NA	5767	5742	8795.5	6	1465.92
BMP4	1361	1946	2485	2010	765	624	374	309	1063	8	132.875
BMP5	1074	2786	NA	NA	NA	NA	NA	NA	1930	2	965
BMP6	17054	16086	NA	NA	8968	8879	NA	NA	12527	4	3131.75
BMP7	3194	2152	582	2265	NA	NA	2859	2701	2483	6	413.833
BMP8A	8630	14868	6861	6448	7209	7016	2623	2462	6938.5	8	867.312
BMP8B	10723	3148	NA	NA	NA	NA	NA	NA	6935.5	2	3467.75
BMPER	4291	3354	3315	2882	NA	NA	1031	913	3098.5	6	516.417
BMPR1A	10753	8519	7399	6966	3895	3566	4504	4396	5735	8	716.875
BMPR1B	8234	10517	4690	4639	NA	NA	3068	2913	4664.5	6	777.417
BMPR2	6381	6923	9644	9119	7442	7265	NA	NA	7353.5	6	1225.58
BMS1	12809	17684	8055	7582	9108	9029	5811	5788	8542	8	1067.75
BMT2	NA	11310	NA	NA	NA	NA	NA	NA	11310	1	11310
BNC1	324	233	NA	NA	NA	NA	19	1545	278.5	4	69.625
BNC2	5875	7643	NA	NA	7563	8940	NA	NA	7603	4	1900.75
BNIP1	241	321	5743	9285	87	4050	4919	4830	4440	8	555
BNIP2	14729	17249	6424	6058	5352	5047	NA	NA	6241	6	1040.17
BNIP3	1586	1418	1676	2173	2137	5651	126	92	1631	8	203.875
BNIP3L	4779	5263	5380	5196	9135	9059	NA	NA	5321.5	6	886.917
BNIP5	NA	9436	NA	NA	NA	NA	NA	NA	9436	1	9436
BNIPL	7222	1191	NA	NA	7421	7244	1872	1718	4547	6	757.833
BOC	10986	10201	5923	5637	NA	NA	4943	4858	5780	6	963.333
BOD1	3956	2964	212	154	223	143	NA	NA	217.5	6	36.25
BOD1L1	17036	18121	NA	NA	NA	NA	NA	NA	17578.5	2	8789.25
BOD1L2	4012	3992	NA	NA	NA	NA	NA	NA	4002	2	2001
BOK	14757	11194	9580	9062	NA	NA	NA	NA	10387	4	2596.75
BOLA1	6439	10889	6312	5964	NA	NA	NA	NA	6375.5	4	1593.88
BOLA2B	NA	15854	NA	NA	NA	NA	NA	NA	15854	1	15854
BOLA3	16078	13303	9447	8925	NA	NA	NA	NA	11375	4	2843.75
BOLL	14167	13526	NA	NA	NA	NA	NA	NA	13846.5	2	6923.25
BOP1	3958	NA	NA	NA	NA	NA	NA	NA	3958	1	3958
BORA	10542	5071	8613	7579	909	754	NA	NA	6325	6	1054.17
BORCS5	NA	9759	NA	NA	8132	7991	5135	5060	7991	5	1598.2
BORCS6	NA	643	NA	NA	1083	5019	NA	NA	1083	3	361
BORCS7	NA	5611	NA	NA	4958	4653	3106	2958	4653	5	930.6
BORCS7-ASMT	NA	4948	NA	NA	NA	NA	NA	NA	4948	1	4948
BORCS8	NA	10583	NA	NA	8263	8119	5307	5246	8119	5	1623.8
BORCS8-MEF2B	NA	12187	NA	NA	10039	10030	NA	NA	10039	3	3346.33
BPGM	10490	16995	3414	2952	NA	NA	NA	NA	6952	4	1738
BPHL	3254	12840	8165	7675	7836	7673	4911	4822	7674	8	959.25
BPI	6136	2886	1807	4766	10003	9990	4505	4398	4635.5	8	579.438
BPIFA1	3884	11931	NA	NA	NA	NA	NA	NA	7907.5	2	3953.75
BPIFA2	8962	12931	NA	NA	NA	NA	NA	NA	10946.5	2	5473.25
BPIFA3	2950	10080	NA	NA	NA	NA	NA	NA	6515	2	3257.5
BPIFB1	8585	9599	NA	NA	NA	NA	NA	NA	9092	2	4546
BPIFB2	14975	16286	NA	NA	NA	NA	NA	NA	15630.5	2	7815.25
BPIFB3	8315	18186	NA	NA	NA	NA	NA	NA	13250.5	2	6625.25
BPIFB4	16379	16092	NA	NA	NA	NA	5167	5094	10629.5	4	2657.38
BPIFB6	7781	18022	NA	NA	NA	NA	NA	NA	12901.5	2	6450.75
BPIFC	11761	12417	NA	NA	NA	NA	NA	NA	12089	2	6044.5
BPNT1	844	2278	NA	NA	4735	7026	NA	NA	3506.5	4	876.625
BPNT2	NA	14917	NA	NA	7790	7626	NA	NA	7790	3	2596.67
BPTF	9034	5161	NA	NA	NA	NA	NA	NA	7097.5	2	3548.75
BRAF	358	555	NA	NA	3599	3277	NA	NA	1916	4	479
BRAP	3195	6029	NA	NA	NA	NA	NA	NA	4612	2	2306
BRAT1	17759	8785	9725	9229	9400	9355	NA	NA	9377.5	6	1562.92
BRCA1	2877	4623	1320	1088	1474	1271	NA	NA	1397	6	232.833
BRCA2	9323	12208	3227	2834	7801	7636	3112	2963	5431.5	8	678.938
BRD1	13340	15962	NA	NA	6921	6706	NA	NA	10130.5	4	2532.62
BRD2	NA	6534	NA	NA	8748	8636	1316	1178	6534	5	1306.8
BRD3	13774	13363	7406	6975	9829	9808	NA	NA	9818.5	6	1636.42
BRD3OS	NA	10720	NA	NA	7673	7506	NA	NA	7673	3	2557.67
BRD4	2287	2464	NA	NA	NA	NA	NA	NA	2375.5	2	1187.75
BRD7	16310	14741	4822	4731	8487	8367	NA	NA	8427	6	1404.5
BRD8	17446	17944	NA	NA	NA	NA	NA	NA	17695	2	8847.5
BRD9	15060	14329	7746	7310	7068	6867	NA	NA	7528	6	1254.67
BRDT	10692	5001	NA	NA	NA	NA	6099	6090	6094.5	4	1523.62
BRE	15598	NA	NA	NA	NA	NA	NA	NA	15598	1	15598
BRF1	13670	4852	NA	NA	NA	NA	NA	NA	9261	2	4630.5
BRF2	8713	15588	NA	NA	9597	9564	NA	NA	9580.5	4	2395.12
BRI3	12211	12834	NA	NA	9390	9343	NA	NA	10800.5	4	2700.12
BRI3BP	15977	17422	6059	5745	6845	6619	NA	NA	6732	6	1122
BRICD5	7626	4906	7974	7516	7650	7482	NA	NA	7571	6	1261.83
BRINP1	17611	17591	NA	NA	NA	NA	NA	NA	17601	2	8800.5
BRINP2	6617	8263	4850	4753	NA	NA	NA	NA	5733.5	4	1433.38
BRINP3	10859	3101	NA	NA	NA	NA	NA	NA	6980	2	3490
BRIP1	9087	4503	4943	4832	4748	4430	2419	2264	4625.5	8	578.188
BRIX1	14854	16271	NA	NA	NA	NA	NA	NA	15562.5	2	7781.25
BRK1	2649	2325	985	790	834	687	NA	NA	909.5	6	151.583
BRME1	NA	12681	NA	NA	9388	9341	6051	6041	9341	5	1868.2
BRMS1	2279	1786	9156	8633	375	274	NA	NA	2032.5	6	338.75
BRMS1L	10337	6510	4406	4449	NA	NA	NA	NA	5479.5	4	1369.88
BROX	16884	16980	9524	9012	1306	1118	6236	6230	7624	8	953
BRPF1	8589	16755	NA	NA	NA	NA	NA	NA	12672	2	6336
BRPF3	10063	12112	NA	NA	4988	4686	NA	NA	7525.5	4	1881.38
BRSK1	9568	14717	NA	NA	8966	8877	NA	NA	9267	4	2316.75
BRSK2	14489	6995	NA	NA	NA	NA	NA	NA	10742	2	5371
BRWD1	7309	17646	5408	5216	6686	6455	5827	5805	6141	8	767.625
BSCL2	10149	11892	NA	NA	9075	8992	NA	NA	9612	4	2403
BSDC1	7480	13343	5251	9286	NA	NA	NA	NA	8383	4	2095.75
BSG	15695	11306	NA	NA	NA	NA	NA	NA	13500.5	2	6750.25
BSN	5117	10264	NA	NA	2413	2132	NA	NA	3765	4	941.25
BSND	6304	18282	NA	NA	NA	NA	1415	1270	3859.5	4	964.875
BSPH1	6161	5719	NA	NA	NA	NA	NA	NA	5940	2	2970
BSPRY	4908	8248	9167	8646	705	568	6109	6234	6171.5	8	771.438
BST1	9741	2622	NA	NA	2632	2345	NA	NA	2627	4	656.75
BST2	10737	9341	9745	9287	NA	NA	NA	NA	9543	4	2385.75
BSX	10101	4808	NA	NA	NA	NA	NA	NA	7454.5	2	3727.25
BTAF1	12838	16053	5637	5389	4583	4269	NA	NA	5513	6	918.833
BTBD1	69	142	1973	9288	3130	7291	48	1250	1611.5	8	201.438
BTBD10	12267	12659	8809	8275	4576	4263	NA	NA	8542	6	1423.67
BTBD11	12663	13816	5237	5090	3397	3088	NA	NA	5163.5	6	860.583
BTBD16	12914	8630	8459	7940	NA	NA	4065	3931	8199.5	6	1366.58
BTBD17	4280	17713	NA	NA	1056	893	NA	NA	2668	4	667
BTBD18	2221	2026	NA	NA	NA	NA	NA	NA	2123.5	2	1061.75
BTBD19	7315	6198	NA	NA	2120	1855	NA	NA	4159	4	1039.75
BTBD2	12957	7339	7968	7510	5437	5142	NA	NA	7424.5	6	1237.42
BTBD3	2389	6052	8352	6612	2069	1806	NA	NA	4220.5	6	703.417
BTBD6	13534	14612	NA	NA	NA	NA	NA	NA	14073	2	7036.5
BTBD7	7310	5652	1700	2186	6401	6149	NA	NA	5900.5	6	983.417
BTBD8	4977	5065	8052	7578	NA	NA	NA	NA	6321.5	4	1580.38
BTBD9	7265	5630	3572	5994	369	268	NA	NA	4601	6	766.833
BTC	14546	16163	1321	2734	NA	NA	NA	NA	8640	4	2160
BTD	13556	12496	NA	NA	8987	8899	NA	NA	10741.5	4	2685.38
BTF3	5835	11254	7646	9289	2703	2412	NA	NA	6740.5	6	1123.42
BTF3L4	3268	6078	NA	NA	NA	NA	NA	NA	4673	2	2336.5
BTG1	4491	9934	4091	6301	3792	3469	NA	NA	4291	6	715.167
BTG2	11906	4669	NA	NA	843	696	NA	NA	2756	4	689
BTG3	2094	5276	7928	8299	7431	7253	NA	NA	7342	6	1223.67
BTG4	16977	17700	NA	NA	NA	NA	NA	NA	17338.5	2	8669.25
BTLA	13191	17406	NA	NA	8580	8465	NA	NA	10885.5	4	2721.38
BTN1A1	NA	1752	NA	NA	NA	NA	NA	NA	1752	1	1752
BTN2A1	NA	1590	2261	3289	8976	8889	5617	5578	5578	7	796.857
BTN2A2	NA	1368	6695	5143	620	3389	4449	4335	4335	7	619.286
BTN3A1	NA	1453	9645	9120	2404	2122	2088	1931	2122	7	303.143
BTN3A2	NA	723	1754	173	960	801	581	494	723	7	103.286
BTN3A3	NA	1600	7370	5072	5674	5398	1538	1386	5072	7	724.571
BTNL10	14667	NA	NA	NA	NA	NA	NA	NA	14667	1	14667
BTNL2	NA	NA	NA	NA	NA	NA	114	2719	1416.5	2	708.25
BTNL3	7210	3824	NA	NA	1131	957	681	587	1044	6	174
BTNL8	1187	2441	NA	NA	1132	958	2766	2610	1814	6	302.333
BTNL9	1235	9415	2070	1350	1137	964	3809	3670	1710	8	213.75
BTRC	16032	13863	5906	7283	4987	4685	NA	NA	6594.5	6	1099.08
BUB1	10882	6002	NA	NA	NA	NA	NA	NA	8442	2	4221
BUB1B	13552	17390	4399	4443	NA	NA	NA	NA	8997.5	4	2249.38
BUB1B-PAK6	NA	17246	NA	NA	NA	NA	NA	NA	17246	1	17246
BUB3	2459	4326	593	706	NA	NA	NA	NA	1582.5	4	395.625
BUD13	15125	14982	710	3873	7254	7068	NA	NA	7161	6	1193.5
BUD23	NA	15157	NA	NA	2512	2229	1584	1436	2229	5	445.8
BUD31	8563	5035	3965	3221	6222	5962	NA	NA	5498.5	6	916.417
BVES	11462	14600	NA	NA	NA	NA	1862	1708	6662	4	1665.5
BYSL	11045	8674	NA	NA	4115	3794	NA	NA	6394.5	4	1598.62
BZRAP1	388	NA	NA	NA	NA	NA	NA	NA	388	1	388
BZW1	1360	1435	1117	712	398	293	NA	NA	914.5	6	152.417
BZW2	17078	15291	NA	NA	9728	9702	NA	NA	12509.5	4	3127.38
C10orf10	799	NA	NA	NA	NA	NA	NA	NA	799	1	799
C10orf105	3632	4620	4836	4744	3660	3341	NA	NA	4140	6	690
C10orf107	5729	NA	NA	NA	NA	NA	NA	NA	5729	1	5729
C10orf11	6062	NA	NA	NA	NA	NA	NA	NA	6062	1	6062
C10orf111	16992	NA	NA	NA	NA	NA	NA	NA	16992	1	16992
C10orf113	13051	NA	NA	NA	NA	NA	NA	NA	13051	1	13051
C10orf12	8123	NA	NA	NA	NA	NA	NA	NA	8123	1	8123
C10orf120	603	876	NA	NA	NA	NA	NA	NA	739.5	2	369.75
C10orf126	7499	NA	NA	NA	NA	NA	NA	NA	7499	1	7499
C10orf128	15284	NA	NA	NA	NA	NA	NA	NA	15284	1	15284
C10orf131	6861	NA	NA	NA	NA	NA	NA	NA	6861	1	6861
C10orf142	12961	NA	NA	NA	NA	NA	NA	NA	12961	1	12961
C10orf143	NA	12776	NA	NA	5900	5637	NA	NA	5900	3	1966.67
C10orf2	4691	NA	NA	NA	NA	NA	NA	NA	4691	1	4691
C10orf25	1319	NA	NA	NA	NA	NA	NA	NA	1319	1	1319
C10orf32	5914	NA	NA	NA	NA	NA	NA	NA	5914	1	5914
C10orf35	13937	NA	NA	NA	NA	NA	NA	NA	13937	1	13937
C10orf53	3057	776	NA	NA	NA	NA	NA	NA	1916.5	2	958.25
C10orf54	13305	NA	NA	NA	NA	NA	NA	NA	13305	1	13305
C10orf55	2549	NA	NA	NA	NA	NA	NA	NA	2549	1	2549
C10orf62	15056	12860	NA	NA	NA	NA	3083	2931	7971.5	4	1992.88
C10orf67	17654	16780	8862	8328	NA	NA	5242	5174	8595	6	1432.5
C10orf71	5727	5532	NA	NA	NA	NA	NA	NA	5629.5	2	2814.75
C10orf76	10976	NA	NA	NA	NA	NA	NA	NA	10976	1	10976
C10orf82	1036	1698	1019	1274	1035	873	881	776	1027	8	128.375
C10orf88	9595	7976	878	718	8096	7952	NA	NA	7964	6	1327.33
C10orf90	17699	14810	8679	8146	NA	NA	NA	NA	11744.5	4	2936.12
C10orf91	16147	NA	NA	NA	NA	NA	NA	NA	16147	1	16147
C10orf95	8249	8372	NA	NA	NA	NA	NA	NA	8310.5	2	4155.25
C10orf99	16344	16444	NA	NA	NA	NA	NA	NA	16394	2	8197
C11orf1	1769	1971	3472	1003	545	421	NA	NA	1386	6	231
C11orf16	6485	9539	NA	NA	NA	NA	3160	3011	4822.5	4	1205.62
C11orf21	11134	9519	6337	5985	6622	6382	5168	5095	6359.5	8	794.938
C11orf24	15589	15215	4564	4552	4893	4583	3061	2903	4573.5	8	571.688
C11orf30	12064	NA	NA	NA	NA	NA	NA	NA	12064	1	12064
C11orf31	1931	NA	NA	NA	NA	NA	NA	NA	1931	1	1931
C11orf40	4190	NA	NA	NA	NA	NA	NA	NA	4190	1	4190
C11orf42	955	1113	NA	NA	346	247	NA	NA	650.5	4	162.625
C11orf44	16706	NA	NA	NA	NA	NA	NA	NA	16706	1	16706
C11orf45	5498	2185	8510	7992	7286	7101	4582	4476	6299.5	8	787.438
C11orf49	6017	4206	7644	7215	9338	9287	NA	NA	7429.5	6	1238.25
C11orf52	6843	2204	NA	NA	NA	NA	4140	4012	4076	4	1019
C11orf53	12412	14338	NA	NA	NA	NA	NA	NA	13375	2	6687.5
C11orf54	12516	7791	7369	6924	9130	9054	6032	6022	7580	8	947.5
C11orf57	11214	NA	NA	NA	NA	NA	NA	NA	11214	1	11214
C11orf58	11965	7407	6381	6026	3051	2759	NA	NA	6203.5	6	1033.92
C11orf63	5458	NA	NA	NA	NA	NA	NA	NA	5458	1	5458
C11orf65	7556	7327	7103	7882	8105	7961	NA	NA	7719	6	1286.5
C11orf68	5935	16028	NA	NA	1260	1078	NA	NA	3597.5	4	899.375
C11orf70	13922	NA	NA	NA	NA	NA	NA	NA	13922	1	13922
C11orf71	9118	11473	NA	NA	7194	6999	NA	NA	8156	4	2039
C11orf73	7436	NA	NA	NA	NA	NA	NA	NA	7436	1	7436
C11orf74	15679	NA	NA	NA	NA	NA	NA	NA	15679	1	15679
C11orf80	7249	8689	5356	3333	3727	3408	1562	1412	3567.5	8	445.938
C11orf84	215	NA	NA	NA	NA	NA	NA	NA	215	1	215
C11orf85	16558	NA	NA	NA	NA	NA	NA	NA	16558	1	16558
C11orf86	11621	6455	NA	NA	NA	NA	NA	NA	9038	2	4519
C11orf87	16847	18278	4394	9290	NA	NA	NA	NA	13068.5	4	3267.12
C11orf88	14047	NA	NA	NA	NA	NA	NA	NA	14047	1	14047
C11orf91	6672	14147	NA	NA	NA	NA	2032	1874	4352	4	1088
C11orf94	4001	9408	NA	NA	NA	NA	NA	NA	6704.5	2	3352.25
C11orf95	5111	NA	NA	NA	NA	NA	NA	NA	5111	1	5111
C11orf96	1153	6978	6697	6312	NA	NA	NA	NA	6504.5	4	1626.12
C11orf97	12290	14804	NA	NA	NA	NA	NA	NA	13547	2	6773.5
C11orf98	NA	13790	NA	NA	NA	NA	NA	NA	13790	1	13790
C12orf10	2857	NA	NA	NA	NA	NA	NA	NA	2857	1	2857
C12orf29	14171	9187	2609	3470	NA	NA	NA	NA	6328.5	4	1582.12
C12orf4	16921	16642	NA	NA	9124	9046	NA	NA	12883	4	3220.75
C12orf40	269	794	NA	NA	NA	NA	NA	NA	531.5	2	265.75
C12orf42	16751	14373	NA	NA	NA	NA	NA	NA	15562	2	7781
C12orf43	2689	5550	991	541	3451	3135	369	304	1840	8	230
C12orf45	7279	NA	NA	NA	NA	NA	NA	NA	7279	1	7279
C12orf49	11167	NA	NA	NA	NA	NA	NA	NA	11167	1	11167
C12orf50	10240	11883	NA	NA	NA	NA	NA	NA	11061.5	2	5530.75
C12orf54	2335	2427	1729	3014	NA	NA	5316	5257	2720.5	6	453.417
C12orf56	13	36	NA	NA	NA	NA	NA	NA	24.5	2	12.25
C12orf57	11941	NA	6971	4507	NA	NA	NA	NA	6971	3	2323.67
C12orf60	10848	15626	5297	5136	5061	4759	3486	3341	5098.5	8	637.312
C12orf65	17371	NA	NA	NA	NA	NA	NA	NA	17371	1	17371
C12orf66	78	NA	NA	NA	NA	NA	NA	NA	78	1	78
C12orf71	16306	16331	NA	NA	NA	NA	NA	NA	16318.5	2	8159.25
C12orf73	16339	17162	7240	6801	4147	3823	NA	NA	7020.5	6	1170.08
C12orf74	16254	NA	NA	NA	NA	NA	NA	NA	16254	1	16254
C12orf75	10612	17338	3773	4040	7956	7805	NA	NA	7880.5	6	1313.42
C12orf76	15718	13102	8373	7868	9347	9296	5373	5314	8834.5	8	1104.31
C12orf77	3071	NA	NA	NA	NA	NA	NA	NA	3071	1	3071
C12orf79	15950	NA	NA	NA	NA	NA	NA	NA	15950	1	15950
C12orf80	16535	NA	NA	NA	NA	NA	NA	NA	16535	1	16535
C13orf42	NA	14227	NA	NA	NA	NA	NA	NA	14227	1	14227
C14orf1	4494	NA	NA	NA	NA	NA	NA	NA	4494	1	4494
C14orf105	4742	NA	NA	NA	NA	NA	NA	NA	4742	1	4742
C14orf119	16117	9431	NA	NA	NA	NA	NA	NA	12774	2	6387
C14orf132	3020	5801	3338	805	8612	9277	1877	1724	3179	8	397.375
C14orf142	6680	NA	NA	NA	NA	NA	NA	NA	6680	1	6680
C14orf159	9819	NA	NA	NA	NA	NA	NA	NA	9819	1	9819
C14orf166	6896	NA	NA	NA	NA	NA	NA	NA	6896	1	6896
C14orf169	6620	NA	NA	NA	NA	NA	NA	NA	6620	1	6620
C14orf177	5244	NA	NA	NA	NA	NA	NA	NA	5244	1	5244
C14orf178	11366	NA	NA	NA	NA	NA	NA	NA	11366	1	11366
C14orf180	15683	10195	NA	NA	NA	NA	NA	NA	12939	2	6469.5
C14orf2	13540	NA	NA	NA	NA	NA	NA	NA	13540	1	13540
C14orf28	2243	8154	9721	9221	NA	NA	NA	NA	8687.5	4	2171.88
C14orf37	10816	NA	NA	NA	NA	NA	NA	NA	10816	1	10816
C14orf39	2349	1390	NA	NA	NA	NA	1074	953	1232	4	308
C14orf79	1530	NA	NA	NA	NA	NA	NA	NA	1530	1	1530
C14orf80	10091	NA	NA	NA	NA	NA	NA	NA	10091	1	10091
C14orf93	9157	5201	NA	NA	7224	7036	280	227	6118.5	6	1019.75
C15orf26	401	NA	NA	NA	NA	NA	NA	NA	401	1	401
C15orf27	9995	NA	NA	NA	NA	NA	NA	NA	9995	1	9995
C15orf32	1267	NA	NA	NA	NA	NA	NA	NA	1267	1	1267
C15orf38-AP3S2	6651	NA	NA	NA	NA	NA	NA	NA	6651	1	6651
C15orf39	1697	14518	7245	9291	7723	7555	NA	NA	7639	6	1273.17
C15orf40	226	59	2698	9292	333	6117	2478	5175	2588	8	323.5
C15orf41	8436	NA	NA	NA	NA	NA	NA	NA	8436	1	8436
C15orf43	5976	NA	NA	NA	NA	NA	NA	NA	5976	1	5976
C15orf48	9565	15421	NA	NA	NA	NA	NA	NA	12493	2	6246.5
C15orf52	15561	NA	NA	NA	NA	NA	NA	NA	15561	1	15561
C15orf53	16269	NA	NA	NA	NA	NA	NA	NA	16269	1	16269
C15orf54	16303	NA	NA	NA	NA	NA	NA	NA	16303	1	16303
C15orf56	5062	NA	NA	NA	NA	NA	NA	NA	5062	1	5062
C15orf57	4073	NA	NA	NA	NA	NA	NA	NA	4073	1	4073
C15orf59	5924	NA	NA	NA	NA	NA	NA	NA	5924	1	5924
C15orf61	6641	5590	1549	2115	4628	7199	2569	2410	3598.5	8	449.812
C15orf62	8615	13457	NA	NA	NA	NA	NA	NA	11036	2	5518
C15orf65	4394	3632	NA	NA	904	750	NA	NA	2268	4	567
C16orf45	9750	NA	NA	NA	NA	NA	NA	NA	9750	1	9750
C16orf46	2958	1575	2178	1376	NA	NA	NA	NA	1876.5	4	469.125
C16orf47	4477	NA	NA	NA	NA	NA	NA	NA	4477	1	4477
C16orf52	10523	NA	NA	NA	NA	NA	NA	NA	10523	1	10523
C16orf54	5951	8987	NA	NA	9830	9809	NA	NA	9398	4	2349.5
C16orf58	5005	NA	NA	NA	NA	NA	NA	NA	5005	1	5005
C16orf59	10028	NA	NA	NA	NA	NA	NA	NA	10028	1	10028
C16orf62	713	NA	NA	NA	NA	NA	NA	NA	713	1	713
C16orf70	6211	NA	NA	NA	NA	NA	NA	NA	6211	1	6211
C16orf71	12861	NA	NA	NA	NA	NA	NA	NA	12861	1	12861
C16orf72	2347	4586	870	766	NA	NA	NA	NA	1608.5	4	402.125
C16orf74	9348	16973	NA	NA	5170	4864	NA	NA	7259	4	1814.75
C16orf78	14610	7276	NA	NA	NA	NA	NA	NA	10943	2	5471.5
C16orf82	11344	14794	NA	NA	NA	NA	NA	NA	13069	2	6534.5
C16orf86	80	113	42	289	24	960	NA	NA	96.5	6	16.0833
C16orf87	8342	8235	NA	NA	NA	NA	NA	NA	8288.5	2	4144.25
C16orf89	14200	2285	NA	NA	NA	NA	NA	NA	8242.5	2	4121.25
C16orf90	12403	11546	NA	NA	NA	NA	NA	NA	11974.5	2	5987.25
C16orf91	10558	13470	NA	NA	NA	NA	NA	NA	12014	2	6007
C16orf92	4078	4632	NA	NA	NA	NA	NA	NA	4355	2	2177.5
C16orf93	11786	NA	NA	NA	NA	NA	NA	NA	11786	1	11786
C16orf95	678	3112	6362	6009	2734	2441	5517	5921	4314.5	8	539.312
C16orf96	6440	8937	9640	9174	NA	NA	1166	1035	7688.5	6	1281.42
C16orf97	666	NA	NA	NA	NA	NA	NA	NA	666	1	666
C17orf100	14004	16508	8697	8165	NA	NA	2937	2781	8431	6	1405.17
C17orf102	8839	NA	NA	NA	NA	NA	NA	NA	8839	1	8839
C17orf104	3303	NA	NA	NA	NA	NA	NA	NA	3303	1	3303
C17orf105	9201	NA	NA	NA	NA	NA	NA	NA	9201	1	9201
C17orf107	14799	16841	9390	8868	3529	3210	2464	2307	6198.5	8	774.812
C17orf112	2434	NA	NA	NA	NA	NA	NA	NA	2434	1	2434
C17orf113	NA	1217	NA	NA	NA	NA	NA	NA	1217	1	1217
C17orf114	NA	17228	NA	NA	NA	NA	2475	2316	2475	3	825
C17orf47	14236	NA	NA	NA	NA	NA	NA	NA	14236	1	14236
C17orf49	15131	15000	NA	NA	6552	6310	NA	NA	10776	4	2694
C17orf50	14691	15414	3288	2865	NA	NA	2051	1894	3076.5	6	512.75
C17orf51	13399	NA	NA	NA	NA	NA	NA	NA	13399	1	13399
C17orf53	2484	NA	NA	NA	NA	NA	NA	NA	2484	1	2484
C17orf58	8934	10172	3814	3155	NA	NA	NA	NA	6374	4	1593.5
C17orf59	700	NA	NA	NA	NA	NA	NA	NA	700	1	700
C17orf62	15101	NA	NA	NA	NA	NA	NA	NA	15101	1	15101
C17orf64	5874	5793	NA	NA	NA	NA	NA	NA	5833.5	2	2916.75
C17orf67	3207	11230	2134	3219	7014	6806	4442	4328	4385	8	548.125
C17orf70	17634	NA	NA	NA	NA	NA	NA	NA	17634	1	17634
C17orf74	634	NA	NA	NA	NA	NA	NA	NA	634	1	634
C17orf75	1899	1777	173	405	NA	NA	NA	NA	1091	4	272.75
C17orf77	5823	NA	NA	NA	NA	NA	NA	NA	5823	1	5823
C17orf78	6642	8466	7944	8300	NA	NA	3446	4724	7293	6	1215.5
C17orf80	2738	9335	4651	3609	998	837	NA	NA	3173.5	6	528.917
C17orf82	9611	NA	NA	NA	NA	NA	NA	NA	9611	1	9611
C17orf85	10615	NA	NA	NA	NA	NA	NA	NA	10615	1	10615
C17orf89	11721	NA	NA	NA	NA	NA	NA	NA	11721	1	11721
C17orf96	2585	NA	NA	NA	NA	NA	NA	NA	2585	1	2585
C17orf97	1826	5224	NA	NA	2030	1768	1888	3815	1959	6	326.5
C17orf98	1124	2637	NA	NA	NA	NA	NA	NA	1880.5	2	940.25
C17orf99	6177	11302	NA	NA	NA	NA	NA	NA	8739.5	2	4369.75
C18orf21	8873	13415	NA	NA	NA	NA	NA	NA	11144	2	5572
C18orf25	3428	13044	NA	NA	8315	8175	1933	1777	5801.5	6	966.917
C18orf32	7964	8681	6582	6204	2872	2580	NA	NA	6393	6	1065.5
C18orf42	1370	NA	NA	NA	NA	NA	NA	NA	1370	1	1370
C18orf54	10843	13113	8995	8460	8300	8160	4571	4464	8380	8	1047.5
C18orf63	6839	15391	NA	NA	NA	NA	NA	NA	11115	2	5557.5
C18orf65	15545	NA	NA	NA	NA	NA	NA	NA	15545	1	15545
C18orf8	13216	NA	NA	NA	NA	NA	NA	NA	13216	1	13216
C19orf12	15607	14119	6064	5752	NA	NA	NA	NA	10091.5	4	2522.88
C19orf18	13075	17172	7568	7149	5626	5349	4258	4129	6387.5	8	798.438
C19orf24	16072	NA	NA	NA	NA	NA	NA	NA	16072	1	16072
C19orf25	NA	17561	NA	NA	NA	NA	NA	NA	17561	1	17561
C19orf33	11907	9964	5927	4358	NA	NA	NA	NA	7945.5	4	1986.38
C19orf35	9415	NA	NA	NA	NA	NA	NA	NA	9415	1	9415
C19orf38	10531	13576	NA	NA	NA	NA	NA	NA	12053.5	2	6026.75
C19orf40	4107	NA	NA	NA	NA	NA	NA	NA	4107	1	4107
C19orf43	1934	NA	NA	NA	NA	NA	NA	NA	1934	1	1934
C19orf44	12407	11741	5850	5572	5978	5718	2560	2400	5784	8	723
C19orf45	14641	NA	NA	NA	NA	NA	NA	NA	14641	1	14641
C19orf47	17204	10806	5866	4315	NA	NA	2582	2422	5090.5	6	848.417
C19orf48	8618	NA	NA	NA	NA	NA	NA	NA	8618	1	8618
C19orf52	10749	NA	NA	NA	NA	NA	NA	NA	10749	1	10749
C19orf53	8977	9590	9576	9059	NA	NA	NA	NA	9317.5	4	2329.38
C19orf54	16220	16784	2172	2358	4411	4096	2454	2298	3275	8	409.375
C19orf57	17243	NA	NA	NA	NA	NA	NA	NA	17243	1	17243
C19orf60	7647	NA	NA	NA	NA	NA	NA	NA	7647	1	7647
C19orf66	12202	NA	NA	NA	NA	NA	NA	NA	12202	1	12202
C19orf67	7702	8489	NA	NA	NA	NA	NA	NA	8095.5	2	4047.75
C19orf68	2265	NA	NA	NA	NA	NA	NA	NA	2265	1	2265
C19orf70	6266	NA	NA	NA	NA	NA	NA	NA	6266	1	6266
C19orf71	7028	15149	NA	NA	NA	NA	NA	NA	11088.5	2	5544.25
C19orf73	10192	3372	NA	NA	8403	8272	NA	NA	8337.5	4	2084.38
C19orf80	7074	NA	NA	NA	NA	NA	NA	NA	7074	1	7074
C19orf81	6886	8276	NA	NA	NA	NA	NA	NA	7581	2	3790.5
C19orf84	11436	9612	NA	NA	NA	NA	NA	NA	10524	2	5262
C19orf85	NA	6231	NA	NA	NA	NA	NA	NA	6231	1	6231
C1D	6042	11459	4574	3570	NA	NA	NA	NA	5308	4	1327
C1GALT1	9289	17634	8426	7912	7058	6857	5385	5328	7485	8	935.625
C1GALT1C1L	483	819	NA	NA	NA	NA	897	792	805.5	4	201.375
C1QA	5218	4658	1612	1257	1518	1310	NA	NA	1565	6	260.833
C1QB	13015	4750	NA	NA	3711	3394	NA	NA	4230.5	4	1057.62
C1QBP	3241	616	5852	5573	NA	NA	NA	NA	4407	4	1101.75
C1QC	7596	4633	6311	5963	3724	3405	NA	NA	5298	6	883
C1QL1	3435	4907	NA	NA	NA	NA	NA	NA	4171	2	2085.5
C1QL2	12309	15345	NA	NA	NA	NA	NA	NA	13827	2	6913.5
C1QL3	16834	16853	NA	NA	NA	NA	NA	NA	16843.5	2	8421.75
C1QL4	719	3653	NA	NA	NA	NA	NA	NA	2186	2	1093
C1QTNF1	6958	15371	4578	4561	NA	NA	3771	3634	4569.5	6	761.583
C1QTNF12	NA	17424	NA	NA	NA	NA	NA	NA	17424	1	17424
C1QTNF2	10051	11915	5150	5027	NA	NA	NA	NA	7600.5	4	1900.12
C1QTNF3	16221	18370	7061	6642	NA	NA	NA	NA	11641	4	2910.25
C1QTNF3-AMACR	NA	18301	NA	NA	NA	NA	NA	NA	18301	1	18301
C1QTNF4	8173	3641	270	347	529	407	NA	NA	468	6	78
C1QTNF5	4597	3608	6928	9293	NA	NA	NA	NA	5762.5	4	1440.62
C1QTNF6	16136	14393	5146	5025	9145	9072	2165	2009	7109	8	888.625
C1QTNF7	6789	6822	856	989	NA	NA	795	693	922.5	6	153.75
C1QTNF8	12292	8325	NA	NA	NA	NA	NA	NA	10308.5	2	5154.25
C1QTNF9	3178	12870	NA	NA	NA	NA	1489	3421	3299.5	4	824.875
C1QTNF9B	9833	6302	NA	NA	NA	NA	4894	4804	5598	4	1399.5
C1QTNF9B-AS1	9436	NA	NA	NA	NA	NA	NA	NA	9436	1	9436
C1R	NA	NA	NA	NA	9797	9774	4475	4366	7124.5	4	1781.12
C1RL	5846	NA	NA	NA	4080	3756	2407	2252	3756	5	751.2
C1S	4457	NA	NA	NA	NA	NA	NA	NA	4457	1	4457
C1orf100	4509	15452	NA	NA	NA	NA	NA	NA	9980.5	2	4990.25
C1orf101	2918	NA	NA	NA	NA	NA	NA	NA	2918	1	2918
C1orf105	15171	15039	NA	NA	9427	9381	NA	NA	12233	4	3058.25
C1orf106	2894	NA	NA	NA	NA	NA	NA	NA	2894	1	2894
C1orf109	11742	11757	5078	3175	5162	4857	4839	4748	4967.5	8	620.938
C1orf110	6275	NA	NA	NA	NA	NA	NA	NA	6275	1	6275
C1orf111	16139	NA	NA	NA	NA	NA	NA	NA	16139	1	16139
C1orf112	15331	16421	6275	5926	7457	7281	3185	3036	6778	8	847.25
C1orf115	3086	2781	1424	1210	3670	3351	989	877	2102.5	8	262.812
C1orf116	2736	1428	NA	NA	NA	NA	NA	NA	2082	2	1041
C1orf122	1733	3713	2998	5640	1512	1305	NA	NA	2365.5	6	394.25
C1orf123	9749	NA	NA	NA	NA	NA	NA	NA	9749	1	9749
C1orf127	7795	1490	NA	NA	NA	NA	NA	NA	4642.5	2	2321.25
C1orf131	10690	10573	2571	2046	4349	4034	4923	4834	4591.5	8	573.938
C1orf137	8397	NA	NA	NA	NA	NA	NA	NA	8397	1	8397
C1orf141	2891	980	5466	5263	NA	NA	5138	5063	5100.5	6	850.083
C1orf146	3054	6072	NA	NA	NA	NA	6174	6165	6118.5	4	1529.62
C1orf158	6763	NA	NA	NA	NA	NA	NA	NA	6763	1	6763
C1orf159	11932	8418	NA	NA	7401	7224	NA	NA	7909.5	4	1977.38
C1orf162	4981	4802	NA	NA	9619	9589	NA	NA	7285	4	1821.25
C1orf167	6890	4710	7915	7457	NA	NA	NA	NA	7173.5	4	1793.38
C1orf168	14895	NA	NA	NA	NA	NA	NA	NA	14895	1	14895
C1orf174	13499	13170	5586	5344	NA	NA	NA	NA	9378	4	2344.5
C1orf177	11361	NA	NA	NA	NA	NA	NA	NA	11361	1	11361
C1orf185	10004	4917	NA	NA	NA	NA	NA	NA	7460.5	2	3730.25
C1orf186	16300	NA	NA	NA	NA	NA	NA	NA	16300	1	16300
C1orf189	7487	NA	NA	NA	NA	NA	NA	NA	7487	1	7487
C1orf194	4437	NA	NA	NA	NA	NA	NA	NA	4437	1	4437
C1orf195	7287	NA	NA	NA	NA	NA	NA	NA	7287	1	7287
C1orf198	13127	6544	6510	6132	3725	3406	4918	4829	5525	8	690.625
C1orf204	10085	NA	NA	NA	NA	NA	NA	NA	10085	1	10085
C1orf21	492	2878	1171	2637	1761	1528	NA	NA	1644.5	6	274.083
C1orf210	15537	2315	NA	NA	NA	NA	NA	NA	8926	2	4463
C1orf216	17678	17953	NA	NA	2126	1861	NA	NA	9902	4	2475.5
C1orf226	15914	15370	9076	8553	8814	8710	3175	3026	8762	8	1095.25
C1orf228	8078	NA	NA	NA	NA	NA	NA	NA	8078	1	8078
C1orf229	737	NA	NA	NA	NA	NA	NA	NA	737	1	737
C1orf232	NA	9675	NA	NA	NA	NA	NA	NA	9675	1	9675
C1orf234	12544	NA	NA	NA	NA	NA	NA	NA	12544	1	12544
C1orf27	13641	NA	NA	NA	NA	NA	NA	NA	13641	1	13641
C1orf35	4195	4227	NA	NA	NA	NA	NA	NA	4211	2	2105.5
C1orf43	8032	4117	7725	7290	8606	9268	NA	NA	7878.5	6	1313.08
C1orf50	5159	4038	NA	NA	1257	1075	688	594	1166	6	194.333
C1orf52	7941	4377	615	505	849	700	482	404	657.5	8	82.1875
C1orf53	17363	11034	NA	NA	NA	NA	NA	NA	14198.5	2	7099.25
C1orf54	3799	1857	7983	7522	3369	3062	2109	3959	3584	8	448
C1orf56	11413	2504	NA	NA	NA	NA	NA	NA	6958.5	2	3479.25
C1orf61	6795	NA	NA	NA	NA	NA	NA	NA	6795	1	6795
[truncated: 17,890 more rows]

## Sheet: ST3
Supplementary Table 3. Rare variant-led ranks and their input gene-based methods
Gene	Rank_dis_0.01	Rank_dis_0.005	Rank_dam_0.01	Rank_dam_0.005	Rank_dis_dam_0.01	Rank_dis_dam_0.005	Rank_dis_dam_mis_0.01	Rank_dis_dam_mis_0.005	Median_rank_raw	Number_non_missing_rnks	Median_rank_scaled
A1BG	NA	NA	NA	NA	8051	7991	9498	12058	8774.5	4	2193.62
A1CF	NA	NA	NA	NA	5144	5093	8628	7792	6468	4	1617
A2M	4559	4520	1694	1671	8545	8480	6001	5992	5275.5	8	659.438
A2ML1	2623	2601	NA	NA	8655	8590	11806	11751	8622.5	6	1437.08
A3GALT2	4997	4962	NA	NA	6824	6774	15687	6714	6744	6	1124
A4GALT	NA	NA	NA	NA	9893	9830	4295	4244	7062.5	4	1765.62
A4GNT	6500	6458	1322	1299	7055	6997	15872	15819	6748.5	8	843.562
AAAS	5324	5287	NA	NA	7050	6995	10558	10503	7022.5	6	1170.42
AACS	1896	1883	1862	1836	8464	8401	10925	10852	5148.5	8	643.562
AADAC	7226	NA	NA	NA	8733	1111	9735	10130	8733	5	1746.6
AADACL2	3256	3231	NA	NA	7631	7566	916	895	3243.5	6	540.583
AADACL3	NA	NA	NA	NA	NA	NA	1445	4245	2845	2	1422.5
AADACL4	NA	NA	2117	2087	6180	6134	1233	9640	4125.5	6	687.583
AADAT	6751	6708	NA	NA	8954	8891	11226	11156	8922.5	6	1487.08
AAED1	NA	NA	NA	NA	NA	NA	10702	10644	10673	2	5336.5
AAGAB	2846	2827	NA	NA	3271	3237	2522	2473	2836.5	6	472.75
AAK1	5823	5781	NA	NA	9985	9922	8303	11557	9112.5	6	1518.75
AAMDC	NA	NA	NA	NA	NA	NA	189	182	185.5	2	92.75
AAMP	NA	NA	NA	NA	NA	NA	7457	7487	7472	2	3736
AANAT	NA	NA	NA	NA	NA	NA	9708	9691	9699.5	2	4849.75
AAR2	7893	7829	NA	NA	10431	10372	10711	14202	10401.5	6	1733.58
AARD	5506	5470	NA	NA	7311	7252	10212	10157	7281.5	6	1213.58
AARS	1074	1063	1477	1455	7773	7717	17183	4219	2848	8	356
AARS2	4223	4182	2057	2029	7564	7502	5389	5383	4803	8	600.375
AARSD1	947	936	NA	NA	2615	2599	11861	11807	2607	6	434.5
AASDH	1185	1179	2894	2847	3398	3359	12397	12341	3126.5	8	390.812
AASDHPPT	NA	NA	NA	NA	NA	NA	7623	7647	7635	2	3817.5
AASS	396	390	2114	2084	5242	5193	4459	8572	3286.5	8	410.812
AATK	4920	4885	2160	2129	5795	5747	9031	9034	5333.5	8	666.688
ABAT	NA	NA	NA	NA	NA	NA	3228	3172	3200	2	1600
ABCA1	1527	1516	NA	NA	3016	2988	6533	6531	3002	6	500.333
ABCA10	2766	2748	2982	2932	4326	4275	10210	7658	3628.5	8	453.562
ABCA12	261	255	1152	1127	4567	4514	11233	15329	2833	8	354.125
ABCA13	7568	7510	1084	1059	7030	6975	13157	9112	7270	8	908.75
ABCA2	NA	NA	NA	NA	NA	NA	11721	11667	11694	2	5847
ABCA3	NA	NA	2445	2403	5358	5307	677	3384	2914.5	6	485.75
ABCA4	8027	7963	1333	1311	3417	3378	2968	3015	3196.5	8	399.562
ABCA5	2762	2744	2331	2294	5064	5014	14964	14922	3888	8	486
ABCA6	1046	1035	1081	1057	5051	5001	625	599	1051.5	8	131.438
ABCA7	5289	5252	NA	NA	8132	8070	2307	1517	5270.5	6	878.417
ABCA8	2080	2065	3299	3248	3324	3291	1871	1842	2664	8	333
ABCA9	5308	5271	2523	2479	6139	6090	9626	6384	5699	8	712.375
ABCB1	NA	NA	NA	NA	219	220	12882	12833	6526.5	4	1631.62
ABCB10	2039	2024	NA	NA	2719	2699	2305	2265	2285	6	380.833
ABCB4	NA	NA	NA	NA	3522	3483	5616	12924	4569	4	1142.25
ABCB5	3821	3788	1984	1956	7896	7839	942	923	2886	8	360.75
ABCB6	6434	3619	2772	2728	8854	5590	6653	4674	5132	8	641.5
ABCB8	6371	6331	NA	NA	3222	3192	9600	14771	6351	6	1058.5
ABCB9	6801	6757	1511	1487	10322	10262	12367	12310	8531.5	8	1066.44
ABCC1	6433	6393	1088	1063	6161	6113	1345	1337	3729	8	466.125
ABCC10	3970	3939	369	365	1541	1525	1501	1287	1513	8	189.125
ABCC11	259	253	1288	1265	216	218	1706	2824	762	8	95.25
ABCC12	6808	6763	2995	2945	8416	8350	9515	9505	7579	8	947.375
ABCC3	7247	7193	30	28	461	457	11662	5803	3132	8	391.5
ABCC4	4426	4385	3254	3203	7928	7870	15580	6419	5422.5	8	677.812
ABCC5	NA	NA	2680	2638	8613	8547	16167	16116	8580	6	1430
ABCC6	3048	3028	NA	NA	993	985	14662	11463	3038	6	506.333
ABCC8	5523	5486	1788	1762	5579	5528	3717	3659	4601.5	8	575.188
ABCC9	NA	NA	2514	2470	3992	3946	4253	4198	3969	6	661.5
ABCD2	NA	NA	NA	NA	NA	NA	10854	10786	10820	2	5410
ABCD3	NA	NA	NA	NA	NA	NA	13466	13422	13444	2	6722
ABCD4	1157	1150	NA	NA	1280	1269	9518	8335	1274.5	6	212.417
ABCE1	NA	NA	NA	NA	NA	NA	3301	3253	3277	2	1638.5
ABCF1	7987	7921	NA	NA	7488	7428	930	6510	7458	6	1243
ABCF2	NA	NA	3438	3389	5650	5604	14459	2943	4521	6	753.5
ABCF3	NA	NA	1819	1792	7036	6980	13821	13763	7008	6	1168
ABCG1	6136	6096	148	142	1986	1976	3240	3185	2585.5	8	323.188
ABCG2	4097	4062	157	151	687	683	17418	17400	2374.5	8	296.812
ABCG5	7545	7488	NA	NA	8630	8565	10251	2908	8055	6	1342.5
ABCG8	207	201	373	369	3404	3365	1392	1388	880.5	8	110.062
ABHD1	5446	5406	1718	1693	9664	9597	2357	2315	3881.5	8	485.188
ABHD10	3711	3676	NA	NA	6386	6339	14479	14440	6362.5	6	1060.42
ABHD11	2108	2091	NA	NA	5829	5781	2945	2879	2912	6	485.333
ABHD12	6204	6165	NA	NA	4307	4256	6497	6490	6184.5	6	1030.75
ABHD12B	736	729	NA	NA	5815	5767	1108	1088	1098	6	183
ABHD13	NA	NA	NA	NA	NA	NA	7716	7732	7724	2	3862
ABHD14A	NA	NA	NA	NA	5481	5431	10065	10031	7756	4	1939
ABHD14A-ACY1	5532	5495	1085	1060	4772	4720	5844	11444	5133.5	8	641.688
ABHD14B	4395	4357	NA	NA	5857	5807	12166	16479	5832	6	972
ABHD15	2013	2137	NA	NA	2680	2849	304	2011	2075	6	345.833
ABHD16A	NA	NA	NA	NA	NA	NA	7789	7803	7796	2	3898
ABHD16B	441	436	NA	NA	116	118	915	893	438.5	6	73.0833
ABHD17A	3826	3794	NA	NA	3425	3386	4280	4227	3810	6	635
ABHD17B	NA	NA	NA	NA	NA	NA	7230	7249	7239.5	2	3619.75
ABHD17C	NA	NA	NA	NA	NA	NA	14531	14485	14508	2	7254
ABHD2	NA	NA	NA	NA	NA	NA	15812	15757	15784.5	2	7892.25
ABHD3	6459	6417	NA	NA	8535	8469	16093	16040	8502	6	1417
ABHD4	2146	2130	NA	NA	2865	2840	3368	3329	2852.5	6	475.417
ABHD5	502	494	NA	NA	3036	3007	12667	12610	3021.5	6	503.583
ABHD6	NA	NA	NA	NA	NA	NA	4334	4286	4310	2	2155
ABHD8	NA	NA	NA	NA	9933	9872	1533	1511	5702.5	4	1425.62
ABI1	NA	NA	NA	NA	10444	10385	5855	5843	8120	4	2030
ABI2	1494	1485	NA	NA	1178	1167	3565	3517	1489.5	6	248.25
ABI3	NA	NA	NA	NA	NA	NA	6631	6624	6627.5	2	3313.75
ABI3BP	6728	6684	1820	1793	8500	8435	9837	4054	6706	8	838.25
ABL1	6224	6185	NA	NA	9968	9906	3715	12872	8065	6	1344.17
ABL2	1044	1033	NA	NA	4667	4612	12971	12918	4639.5	6	773.25
ABLIM1	NA	NA	NA	NA	NA	NA	17201	1067	9134	2	4567
ABLIM2	NA	NA	1503	1479	5414	5365	5292	5271	5281.5	6	880.25
ABLIM3	3481	3448	NA	NA	4633	4579	9613	9607	4606	6	767.667
ABR	NA	NA	NA	NA	NA	NA	310	300	305	2	152.5
ABRA	NA	NA	NA	NA	NA	NA	982	968	975	2	487.5
ABRACL	NA	NA	NA	NA	NA	NA	12066	12014	12040	2	6020
ABT1	599	591	NA	NA	462	458	2801	2738	595	6	99.1667
ABTB1	234	NA	NA	NA	318	NA	1476	11985	897	4	224.25
ABTB2	NA	NA	NA	NA	NA	NA	3921	3865	3893	2	1946.5
AC002472.13	2049	2034	NA	NA	3680	3642	11496	8573	3661	6	610.167
AC003102.1	NA	NA	NA	NA	NA	NA	11950	11901	11925.5	2	5962.75
AC004076.9	6137	NA	3208	3158	7917	5191	12614	12897	6137	7	876.714
AC004381.6	6970	6922	NA	NA	9239	9171	5808	5797	6946	6	1157.67
AC004706.1	NA	NA	NA	NA	NA	NA	1083	1062	1072.5	2	536.25
AC004917.1	NA	NA	1014	993	3085	3058	14527	14482	3071.5	6	511.917
AC006547.14	7522	7466	NA	NA	9910	9848	6718	6728	7494	6	1249
AC007040.11	1765	1750	NA	NA	2374	2358	16462	16423	2366	6	394.333
AC012313.1	6574	6532	NA	NA	7804	7746	8684	8691	7775	6	1295.83
AC026703.1	NA	NA	NA	NA	NA	NA	13370	13330	13350	2	6675
AC037459.4	NA	NA	NA	NA	NA	NA	14418	14332	14375	2	7187.5
AC040977.1	NA	NA	NA	NA	NA	NA	16483	16445	16464	2	8232
AC068987.1	5976	5938	NA	NA	7906	7849	13840	13783	7877.5	6	1312.92
AC074212.3	NA	NA	NA	NA	NA	NA	17431	9147	13289	2	6644.5
AC079354.1	2851	2832	NA	NA	9131	9064	9394	9382	9097.5	6	1516.25
AC096677.1	NA	NA	NA	NA	NA	NA	10644	10585	10614.5	2	5307.25
AC104809.3	NA	NA	NA	NA	NA	NA	9150	9132	9141	2	4570.5
AC109829.1	5	5	NA	NA	34	33	13241	13195	33.5	6	5.58333
AC114783.1	4693	4654	NA	NA	6186	6140	14046	13990	6163	6	1027.17
AC131097.4	NA	NA	NA	NA	NA	NA	2420	2379	2399.5	2	1199.75
AC138647.1	5765	5725	NA	NA	7617	7552	1021	13913	6658.5	6	1109.75
AC174470.1	2834	2815	NA	NA	3761	3720	8224	8227	3740.5	6	623.417
ACAA1	6109	6068	1291	1268	3800	3760	7071	7086	4934	8	616.75
ACAA2	6827	6781	1899	1873	6046	5998	12087	12031	6413.5	8	801.688
ACACB	5736	5695	1438	1542	7053	10475	7468	11822	6394.5	8	799.312
ACAD10	1054	1044	2946	566	8831	9727	17053	15775	5888.5	8	736.062
ACAD11	5049	5014	NA	NA	6666	6615	15585	15517	6640.5	6	1106.75
ACAD8	NA	NA	3081	3029	7797	7741	696	671	3055	6	509.167
ACAD9	1912	1899	1533	1509	7370	7311	13948	13884	4611.5	8	576.438
ACADL	3064	5862	2862	2814	4129	8223	2928	4019	3541.5	8	442.688
ACADM	6401	6361	NA	NA	9251	9182	5792	16768	7791.5	6	1298.58
ACADS	4490	4449	NA	NA	5646	5600	12697	12642	5623	6	937.167
ACADSB	6485	6444	NA	NA	7243	7182	11743	11687	7212.5	6	1202.08
ACADVL	6246	6207	2304	2270	9117	9050	865	642	4255.5	8	531.938
ACAN	NA	NA	1087	1062	2315	2296	9	7	1074.5	6	179.083
ACAP1	4515	4476	NA	NA	5996	5949	15899	15845	5972.5	6	995.417
ACAP2	NA	NA	1506	1482	4085	4037	15461	15410	4061	6	676.833
ACAP3	NA	NA	NA	NA	1885	1873	973	958	1423	4	355.75
ACAT1	1705	1689	NA	NA	2245	2225	16594	16566	2235	6	372.5
ACAT2	2666	2646	NA	NA	3536	3498	2445	2399	2656	6	442.667
ACBD3	NA	NA	NA	NA	NA	NA	15359	15316	15337.5	2	7668.75
ACBD4	923	912	NA	NA	1237	1224	918	897	920.5	6	153.417
ACBD5	7554	7497	NA	NA	5583	5532	13673	13632	7525.5	6	1254.25
ACBD6	NA	NA	NA	NA	NA	NA	17188	17177	17182.5	2	8591.25
ACBD7	NA	NA	NA	NA	NA	NA	7380	7409	7394.5	2	3697.25
ACCS	NA	NA	2009	1980	2219	2200	16487	16451	2209.5	6	368.25
ACCSL	NA	NA	759	742	694	690	309	299	692	6	115.333
ACD	2306	2287	3065	3013	3625	3589	5578	5561	3327	8	415.875
ACE	6164	6123	427	3338	1430	9619	13297	8541	6143.5	8	767.938
ACER1	NA	NA	NA	NA	NA	NA	11422	2137	6779.5	2	3389.75
ACER2	NA	NA	NA	NA	NA	NA	16236	16185	16210.5	2	8105.25
ACER3	NA	NA	NA	NA	NA	NA	12983	12932	12957.5	2	6478.75
ACHE	NA	NA	NA	NA	NA	NA	15768	16371	16069.5	2	8034.75
ACIN1	NA	NA	159	153	1769	1758	16411	16377	1763.5	6	293.917
ACKR2	2707	2686	NA	NA	7968	7909	9110	9120	7938.5	6	1323.08
ACKR3	NA	NA	NA	NA	NA	NA	11178	11115	11146.5	2	5573.25
ACKR4	2248	2229	NA	NA	6730	6678	2502	2451	2476.5	6	412.75
ACLY	3090	3067	NA	NA	4105	4058	11129	11056	4081.5	6	680.25
ACMSD	3200	3174	1446	1424	7111	7053	4340	4292	3746	8	468.25
ACN9	NA	NA	NA	NA	NA	NA	9118	9128	9123	2	4561.5
ACO1	737	730	2409	2369	860	855	548	522	796	8	99.5
ACO2	NA	NA	2758	2715	8606	8540	8463	8461	8462	6	1410.33
ACOT11	4438	1801	1848	1822	6462	3017	14714	16544	3727.5	8	465.938
ACOT12	2085	2070	NA	NA	2503	2486	7631	7654	2494.5	6	415.75
ACOT13	1901	1889	NA	NA	10077	10014	16070	16015	10045.5	6	1674.25
ACOT2	6656	6609	1062	1040	9743	9680	12607	12543	8168	8	1021
ACOT4	3424	3393	NA	NA	4184	4136	2855	2791	3408.5	6	568.083
ACOT6	3458	3426	NA	NA	4598	4545	3224	3167	3442	6	573.667
ACOT7	150	146	NA	NA	236	238	2645	2585	237	6	39.5
ACOT8	4213	4171	845	827	3378	3340	10009	3107	3359	8	419.875
ACOX1	394	388	508	497	179	179	6870	6879	445.5	8	55.6875
ACOX2	5656	5617	986	964	9285	9216	16036	15980	7436	8	929.5
ACOX3	7229	7174	3177	3127	9179	9111	11028	10957	8170	8	1021.25
ACOXL	2639	2617	NA	NA	10411	10352	13791	13738	10381.5	6	1730.25
ACP1	NA	NA	NA	NA	NA	NA	510	483	496.5	2	248.25
ACP2	NA	NA	1528	1504	9440	9372	15746	15684	9406	6	1567.67
ACP5	NA	NA	NA	NA	10495	10434	16464	17221	13479.5	4	3369.88
ACP6	NA	NA	NA	NA	NA	NA	10489	12241	11365	2	5682.5
ACPL2	7425	7370	NA	NA	9811	9748	16794	16765	9779.5	6	1629.92
ACPP	6411	6372	NA	NA	9453	9386	8085	8096	8090.5	6	1348.42
ACPT	5063	5027	857	838	1944	1933	6687	6695	3485.5	8	435.688
ACR	NA	NA	NA	NA	NA	NA	8515	8518	8516.5	2	4258.25
ACRBP	4664	4624	NA	NA	6167	6119	15048	15014	6143	6	1023.83
ACRV1	NA	NA	NA	NA	NA	NA	9442	9434	9438	2	4719
ACSBG1	7995	7929	NA	NA	6772	6722	12228	13073	7962	6	1327
ACSBG2	7578	7519	NA	NA	6216	6168	9209	9211	7548.5	6	1258.08
ACSF2	NA	NA	279	273	4338	4288	16515	16480	4313	6	718.833
ACSF3	4044	4012	778	1006	3376	1558	7928	16179	3694	8	461.75
ACSL1	NA	NA	1387	1365	4222	4173	4000	3943	3971.5	6	661.917
ACSL3	6611	6569	NA	NA	8739	8676	9204	9207	8707.5	6	1451.25
ACSL5	1017	1005	474	464	424	423	4803	4744	739.5	8	92.4375
ACSL6	7720	7660	640	627	1138	1128	15395	15349	4399	8	549.875
ACSM1	1666	1652	NA	NA	809	805	12719	17028	1659	6	276.5
ACSM2A	1321	3929	NA	NA	2226	6206	6842	14931	5067.5	6	844.583
ACSM2B	872	864	NA	NA	5024	4974	9436	6939	4999	6	833.167
ACSM3	3381	3352	1520	1496	10201	10139	7174	7189	5277.5	8	659.688
ACSM4	2161	2146	NA	NA	2888	2865	82	82	2153.5	6	358.917
ACSM5	3512	3476	2813	2768	4049	4000	16416	1803	3494	8	436.75
ACSS1	NA	NA	2963	2913	7695	7633	6862	6873	6867.5	6	1144.58
ACSS2	NA	NA	1185	1161	7855	7795	14457	14419	7825	6	1304.17
ACSS3	NA	NA	NA	NA	386	387	2183	3198	1285	4	321.25
ACTA1	NA	NA	NA	NA	NA	NA	9011	9021	9016	2	4508
ACTA2	NA	NA	NA	NA	NA	NA	14447	14409	14428	2	7214
ACTBL2	NA	NA	NA	NA	NA	NA	3381	8627	6004	2	3002
ACTC1	NA	NA	NA	NA	NA	NA	17413	17409	17411	2	8705.5
ACTG1	NA	NA	NA	NA	NA	NA	684	659	671.5	2	335.75
ACTG2	NA	NA	NA	NA	NA	NA	1541	1520	1530.5	2	765.25
ACTL10	3999	3967	NA	NA	5282	5230	6651	6649	5256	6	876
ACTL6A	NA	NA	NA	NA	NA	NA	7360	7392	7376	2	3688
ACTL6B	NA	NA	NA	NA	NA	NA	3720	3662	3691	2	1845.5
ACTL7A	NA	NA	NA	NA	2554	2538	8388	15031	5471	4	1367.75
ACTL7B	NA	NA	NA	NA	NA	NA	7506	7539	7522.5	2	3761.25
ACTL8	NA	NA	NA	NA	NA	NA	15885	15829	15857	2	7928.5
ACTL9	NA	NA	NA	NA	NA	NA	10059	10027	10043	2	5021.5
ACTN1	NA	NA	850	832	3154	3126	12096	12046	3140	6	523.333
ACTN2	2323	2304	NA	NA	2237	2217	3500	3457	2313.5	6	385.583
ACTN3	3234	3209	NA	NA	4995	4939	1908	1880	3221.5	6	536.917
ACTN4	7181	7127	535	523	3199	3169	6026	17039	4612.5	8	576.562
ACTR10	NA	NA	NA	NA	NA	NA	7422	7450	7436	2	3718
ACTR1A	NA	NA	NA	NA	NA	NA	3193	3138	3165.5	2	1582.75
ACTR1B	NA	NA	NA	NA	8863	8794	9529	9526	9194.5	4	2298.62
ACTR2	NA	NA	NA	NA	NA	NA	9918	9891	9904.5	2	4952.25
ACTR3	NA	NA	NA	NA	NA	NA	4484	4430	4457	2	2228.5
ACTR3B	NA	NA	NA	NA	NA	NA	11169	11105	11137	2	5568.5
ACTR3C	4865	4830	NA	NA	7979	7920	10872	10807	7949.5	6	1324.92
ACTR5	5315	5278	1144	1119	3829	3787	4281	4230	4029.5	8	503.688
ACTR6	2907	2885	NA	NA	2608	2592	5587	5572	2896	6	482.667
ACTR8	2890	2870	NA	NA	4166	4117	15679	15605	4141.5	6	690.25
ACTRT2	NA	NA	1817	1791	4943	4888	689	664	1804	6	300.667
ACTRT3	NA	NA	NA	NA	NA	NA	2926	13235	8080.5	2	4040.25
ACVR1	880	872	NA	NA	1181	1170	6185	6178	1175.5	6	195.917
ACVR1B	NA	NA	NA	NA	7290	7230	12276	12217	9753.5	4	2438.38
ACVR1C	NA	NA	NA	NA	7651	7587	12271	12214	9932.5	4	2483.12
ACVR2A	7820	7755	NA	NA	10321	10261	877	853	7787.5	6	1297.92
ACVR2B	NA	NA	NA	NA	NA	NA	13505	13457	13481	2	6740.5
ACVRL1	7514	7458	NA	NA	9902	9840	14930	14892	9871	6	1645.17
ACY1	4720	4681	1810	1784	5420	5372	15721	7697	5046	8	630.75
ACY3	NA	NA	NA	NA	NA	NA	3246	3194	3220	2	1610
ACYP1	5654	5615	NA	NA	7477	7418	8741	8750	7447.5	6	1241.25
ACYP2	1368	1359	NA	NA	1188	1177	14607	14567	1363.5	6	227.25
ADA	2753	2735	NA	NA	4850	4798	6854	6861	4824	6	804
ADAD1	NA	NA	NA	NA	NA	NA	10155	10102	10128.5	2	5064.25
ADAD2	6022	5982	2216	2183	7108	7050	8616	10550	6536	8	817
ADAL	NA	NA	NA	NA	NA	NA	6689	6697	6693	2	3346.5
ADAM10	NA	NA	NA	NA	NA	NA	16382	16347	16364.5	2	8182.25
ADAM11	NA	NA	NA	NA	1873	1861	12939	5358	3615.5	4	903.875
ADAM12	NA	NA	3277	3226	2653	2635	8332	8334	3251.5	6	541.917
ADAM15	145	142	NA	NA	65	66	1055	1034	143.5	6	23.9167
ADAM17	4114	4077	NA	NA	6727	6674	11231	7014	6700.5	6	1116.75
ADAM18	3431	3399	1286	1263	8409	8344	8456	8450	5887.5	8	735.938
ADAM19	NA	NA	NA	NA	NA	NA	10781	6761	8771	2	4385.5
ADAM2	2451	2435	NA	NA	3786	3746	402	374	2443	6	407.167
ADAM20	5569	5532	NA	NA	7377	7318	1638	1605	5550.5	6	925.083
ADAM21	2222	2206	NA	NA	6920	6865	6090	6078	6084	6	1014
ADAM22	4118	4081	NA	NA	5443	5394	10052	10021	5418.5	6	903.083
ADAM23	NA	NA	NA	NA	NA	NA	10928	15198	13063	2	6531.5
ADAM28	3903	3869	NA	NA	6512	6465	15283	15242	6488.5	6	1081.42
ADAM29	2630	2608	NA	NA	7611	7546	7750	8385	7578.5	6	1263.08
ADAM30	NA	NA	NA	NA	771	767	715	690	741	4	185.25
ADAM32	6325	6283	NA	NA	8372	8307	3850	3793	6304	6	1050.67
ADAM33	783	776	NA	NA	1054	1046	17142	8325	1050	6	175
ADAM7	7712	7652	512	501	2584	2568	1115	1094	1841.5	8	230.188
ADAM8	6841	6794	NA	NA	9088	9022	16953	16933	9055	6	1509.17
ADAM9	NA	NA	NA	NA	NA	NA	9995	14849	12422	2	6211
ADAMDEC1	NA	NA	2333	2297	7142	7082	12028	3492	5287	6	881.167
ADAMTS1	7382	7329	NA	NA	8622	8557	16775	11708	8589.5	6	1431.58
ADAMTS10	NA	NA	NA	NA	1826	1813	3678	6835	2752	4	688
ADAMTS12	527	516	2014	1985	10370	10311	8244	8245	5129	8	641.125
ADAMTS13	5882	5840	NA	NA	9310	9242	16486	16448	9276	6	1546
ADAMTS14	4006	3973	86	83	2839	2817	6815	7348	3406	8	425.75
ADAMTS15	NA	NA	NA	NA	NA	NA	3187	13596	8391.5	2	4195.75
ADAMTS16	NA	NA	2315	2281	5380	5329	10666	10603	5354.5	6	892.417
ADAMTS17	NA	NA	1485	1462	2125	2105	1050	1029	1473.5	6	245.583
ADAMTS18	5103	5067	987	965	2080	2066	9208	3723	2901.5	8	362.688
ADAMTS19	NA	NA	2247	2213	4402	4351	5727	5718	4376.5	6	729.417
ADAMTS2	NA	NA	114	109	393	394	2199	2170	393.5	6	65.5833
ADAMTS20	3004	2984	1211	1187	1414	1402	1305	1296	1353.5	8	169.188
ADAMTS3	NA	NA	1787	1761	4086	4038	9133	9144	4062	6	677
ADAMTS4	389	383	820	802	428	426	1614	1847	615	8	76.875
ADAMTS5	3314	3287	2668	2627	3876	3833	8195	8195	3573.5	8	446.688
ADAMTS7	NA	NA	1864	1838	954	946	142	557	950	6	158.333
ADAMTS8	5460	5420	724	709	2745	2724	17134	7749	4082.5	8	510.312
ADAMTS9	NA	NA	555	541	5207	5155	13653	13610	5181	6	863.5
ADAMTSL1	2606	2584	1972	1945	6537	6489	16854	16835	4547.5	8	568.438
ADAMTSL2	4508	4468	3233	3181	9092	9026	2030	2009	3850.5	8	481.312
ADAMTSL3	5791	5752	2831	2784	9559	9494	11983	11931	7642.5	8	955.312
ADAMTSL4	1484	1475	NA	NA	1473	1460	1807	1782	1479.5	6	246.583
ADAMTSL5	NA	NA	2777	2733	9296	9227	2797	11719	6012	6	1002
ADAP1	8038	7975	NA	NA	2991	2963	1656	1622	2977	6	496.167
ADAP2	250	243	NA	NA	377	379	11934	11885	378	6	63
ADAR	2104	2087	NA	NA	7365	7306	2990	2937	2963.5	6	493.917
ADARB1	400	619	NA	NA	673	1351	3024	8698	1012	6	168.667
ADARB2	NA	NA	NA	NA	NA	NA	7781	9035	8408	2	4204
ADAT1	NA	NA	NA	NA	6790	6739	12509	13579	9649.5	4	2412.38
ADAT2	522	512	NA	NA	692	688	6566	6561	690	6	115
ADAT3	2401	2384	527	515	901	894	14253	14203	1642.5	8	205.312
ADC	NA	NA	2902	2855	5421	5373	1443	1440	2878.5	6	479.75
ADCK1	NA	NA	3052	3001	5717	5669	14319	14272	5693	6	948.833
ADCK2	7190	7137	NA	NA	8401	8336	15670	14002	8368.5	6	1394.75
ADCK3	1529	2249	NA	NA	1422	1869	2412	3257	2059	6	343.167
ADCK4	2056	2040	1128	1103	8639	8574	2378	2198	2127	8	265.875
ADCK5	NA	NA	NA	NA	NA	NA	7872	7890	7881	2	3940.5
ADCY1	NA	NA	NA	NA	NA	NA	7070	13231	10150.5	2	5075.25
ADCY10	2389	2370	NA	NA	4391	4341	1555	510	2379.5	6	396.583
ADCY2	NA	NA	NA	NA	NA	NA	1277	2497	1887	2	943.5
ADCY3	NA	NA	NA	NA	247	250	3800	3744	1997	4	499.25
ADCY4	7699	7639	1956	1929	9975	9913	6575	15041	7669	8	958.625
ADCY5	NA	NA	1104	1079	1519	1502	12941	12890	1510.5	6	251.75
ADCY6	NA	NA	929	909	6430	6384	779	753	919	6	153.167
ADCY7	NA	NA	215	209	5680	5633	13320	13280	5656.5	6	942.75
ADCY8	NA	NA	NA	NA	2650	2632	11525	11455	7052.5	4	1763.12
ADCY9	NA	NA	NA	NA	NA	NA	1829	6249	4039	2	2019.5
ADCYAP1	NA	NA	NA	NA	NA	NA	11288	11221	11254.5	2	5627.25
ADCYAP1R1	NA	NA	NA	NA	NA	NA	3118	3060	3089	2	1544.5
ADD1	5699	5659	864	845	2714	2695	5692	5688	4186.5	8	523.312
ADD2	NA	NA	1202	1179	2776	2753	10503	10450	2764.5	6	460.75
ADD3	NA	NA	NA	NA	NA	NA	6885	6894	6889.5	2	3444.75
ADGB	816	809	NA	NA	1104	1095	9930	9298	1099.5	6	183.25
ADH1A	4810	4772	1553	1528	4427	4375	8121	8132	4599.5	8	574.938
ADH1B	NA	NA	1809	1783	6383	6337	7568	12111	6360	6	1060
ADH1C	NA	NA	NA	NA	NA	NA	16600	16573	16586.5	2	8293.25
ADH4	5247	5211	2141	2110	9010	8946	9423	9420	7096.5	8	887.062
ADH5	NA	NA	2573	2530	5018	4966	5799	5791	4992	6	832
ADH6	NA	NA	2588	2545	6133	6084	10216	10159	6108.5	6	1018.08
ADH7	NA	NA	3087	3036	10259	10201	11242	11169	10230	6	1705
ADHFE1	5045	5010	NA	NA	2602	2586	6844	4912	4961	6	826.833
ADI1	7217	7164	618	605	2324	2305	15738	15675	4744	8	593
ADIG	NA	NA	NA	NA	NA	NA	1090	1070	1080	2	540
ADIPOQ	NA	NA	2373	2333	8319	8254	10397	10335	8286.5	6	1381.08
ADIPOR1	NA	NA	NA	NA	NA	NA	13244	13200	13222	2	6611
ADIPOR2	NA	NA	NA	NA	NA	NA	5617	5604	5610.5	2	2805.25
ADIRF	NA	NA	NA	NA	NA	NA	7105	7120	7112.5	2	3556.25
ADK	1383	1375	NA	NA	1395	1383	15571	15508	1389	6	231.5
ADM	NA	NA	NA	NA	NA	NA	16325	16285	16305	2	8152.5
ADM2	7502	7447	NA	NA	9323	9253	16367	16333	9288	6	1548
ADM5	NA	NA	NA	NA	NA	NA	15898	15843	15870.5	2	7935.25
ADNP	NA	NA	1303	1280	2559	2543	3054	2998	2551	6	425.167
ADNP2	NA	NA	NA	NA	NA	NA	1651	14359	8005	2	4002.5
ADO	NA	NA	NA	NA	NA	NA	12526	12465	12495.5	2	6247.75
ADORA1	NA	NA	NA	NA	NA	NA	11099	11031	11065	2	5532.5
ADORA2A	2861	2841	NA	NA	4941	4886	10304	10248	4913.5	6	818.917
ADORA2B	5829	5787	226	221	610	607	17407	17404	3198.5	8	399.812
ADORA3	5651	5612	NA	NA	7475	7416	13838	13781	7445.5	6	1240.92
ADPGK	6089	6048	NA	NA	8062	8002	3161	3064	6068.5	6	1011.42
ADPRH	4380	4342	NA	NA	5833	5785	6328	6321	5809	6	968.167
ADPRHL1	6528	6486	NA	NA	8624	8559	5386	5384	6507	6	1084.5
ADPRHL2	NA	NA	NA	NA	3572	3533	11205	7662	5617	4	1404.25
ADPRM	4029	3998	NA	NA	6477	6431	14776	14727	6454	6	1075.67
ADRA1A	3157	3135	NA	NA	10074	10011	10721	10663	10042.5	6	1673.75
ADRA1B	7560	7502	1173	1149	3299	3265	8630	8634	5400.5	8	675.062
ADRA1D	5066	5030	547	534	3878	3835	3821	5256	3856.5	8	482.062
ADRA2A	NA	NA	2721	NA	7508	NA	7515	7443	7475.5	4	1868.88
ADRA2C	NA	NA	2058	2030	7463	7404	16778	16749	7433.5	6	1238.92
ADRB1	NA	NA	1631	1605	5033	4982	16177	16127	5007.5	6	834.583
ADRB2	NA	NA	3141	3092	9692	9626	8502	8502	8502	6	1417
ADRB3	5718	5678	NA	NA	10360	10300	7412	7440	7426	6	1237.67
ADRBK1	6968	6920	NA	NA	9235	9167	3223	3166	6944	6	1157.33
ADRBK2	NA	NA	NA	NA	NA	NA	7132	7142	7137	2	3568.5
ADRM1	NA	NA	NA	NA	NA	NA	9554	9546	9550	2	4775
ADSL	NA	NA	2615	2571	8032	7972	2334	2292	2593	6	432.167
ADSS	1385	1377	NA	NA	1879	1866	14860	14812	1872.5	6	312.083
ADSSL1	4148	4108	2743	2699	9229	9161	16233	16183	6654.5	8	831.812
ADTRP	NA	NA	NA	NA	NA	NA	6905	6913	6909	2	3454.5
AEBP1	NA	NA	2263	2229	9631	9566	15228	15460	9598.5	6	1599.75
AEBP2	NA	NA	NA	NA	NA	NA	11969	11917	11943	2	5971.5
AEN	NA	NA	NA	NA	2525	2507	14259	11378	6951.5	4	1737.88
AES	5196	5160	NA	NA	5331	5280	7082	7098	5305.5	6	884.25
AFAP1	5925	5887	826	808	7026	6971	10410	10351	6448	8	806
AFAP1L1	1729	1712	NA	NA	2321	2302	10720	10661	2311.5	6	385.25
AFAP1L2	NA	NA	NA	NA	NA	NA	3042	5852	4447	2	2223.5
AFF1	7955	7892	2670	2629	10023	9961	429	11437	7923.5	8	990.438
AFF3	NA	NA	2563	2520	7856	7797	11583	11514	7826.5	6	1304.42
AFF4	NA	NA	NA	NA	NA	NA	15152	15111	15131.5	2	7565.75
AFG3L2	4667	4627	NA	NA	7881	7824	17031	17009	7852.5	6	1308.75
AFM	776	769	NA	NA	1036	1029	16132	16078	1032.5	6	172.083
AFMID	7628	7568	NA	NA	9575	9511	16102	16048	9543	6	1590.5
AFP	NA	NA	1223	1199	10386	10326	5482	5475	5478.5	6	913.083
AFTPH	NA	NA	NA	NA	NA	NA	6276	17145	11710.5	2	5855.25
AGA	NA	NA	2948	2898	1551	1533	512	485	1542	6	257
AGAP1	NA	NA	1254	1229	3517	3478	14049	13993	3497.5	6	582.917
AGAP2	NA	NA	1321	1298	4026	3978	6959	6966	4002	6	667
AGAP3	NA	NA	NA	NA	NA	NA	8793	8806	8799.5	2	4399.75
AGAP5	NA	NA	NA	NA	NA	NA	3084	3026	3055	2	1527.5
AGAP6	2961	2941	526	514	5271	5220	15530	15477	4090.5	8	511.312
AGBL1	6489	6447	NA	NA	9225	9156	1688	11717	7822.5	6	1303.75
AGBL2	5251	5215	804	786	2307	2286	8017	8038	3761	8	470.125
AGBL3	4063	4030	3418	3370	6731	6679	14101	11737	5371	8	671.375
AGBL4	5332	5293	NA	NA	9502	9435	9032	9036	9034	6	1505.67
AGBL5	NA	NA	NA	NA	NA	NA	12687	12630	12658.5	2	6329.25
AGER	4224	4183	NA	NA	5601	5551	15632	12982	5576	6	929.333
AGFG1	NA	NA	NA	NA	NA	NA	2694	913	1803.5	2	901.75
AGFG2	NA	NA	NA	NA	7759	7699	611	5842	6770.5	4	1692.62
AGGF1	NA	NA	NA	NA	2111	2091	13719	7330	4720.5	4	1180.12
AGK	4417	4376	NA	NA	3137	3108	12293	12233	4396.5	6	732.75
AGL	5141	5108	2733	2690	9356	9286	15847	14693	7213.5	8	901.688
AGMAT	4618	4579	1490	1466	2997	2968	8566	5669	3788	8	473.5
AGMO	358	551	3389	3341	612	1628	12947	7604	2484.5	8	310.562
AGO1	1317	1310	NA	NA	1773	1762	1482	1465	1473.5	6	245.583
AGO2	7793	7733	NA	NA	10286	10228	7372	7405	7763	6	1293.83
AGO3	NA	NA	NA	NA	NA	NA	3734	3677	3705.5	2	1852.75
AGO4	NA	NA	NA	NA	NA	NA	1151	1130	1140.5	2	570.25
AGPAT1	NA	NA	NA	NA	NA	NA	12682	12625	12653.5	2	6326.75
AGPAT2	3736	3700	NA	NA	4279	4228	11475	5917	4253.5	6	708.917
AGPAT3	NA	NA	NA	NA	NA	NA	16221	16171	16196	2	8098
AGPAT4	NA	NA	NA	NA	NA	NA	4446	4392	4419	2	2209.5
AGPAT5	NA	NA	NA	NA	4000	3954	13676	13634	8817	4	2204.25
AGPAT6	NA	NA	NA	NA	NA	NA	5317	5299	5308	2	2654
AGPAT9	3066	3044	NA	NA	4079	4031	16417	16384	4055	6	675.833
AGPS	538	528	NA	NA	924	917	273	264	533	6	88.8333
AGR2	NA	NA	NA	NA	NA	NA	13930	13870	13900	2	6950
AGR3	7588	7529	NA	NA	10007	9945	9361	9359	9360	6	1560
AGRN	4045	4013	2111	2081	4088	4040	10660	3651	4026.5	8	503.312
AGRP	NA	NA	NA	NA	NA	NA	4823	4771	4797	2	2398.5
AGT	NA	NA	NA	NA	NA	NA	957	938	947.5	2	473.75
AGTPBP1	7759	7699	317	312	3604	3567	1070	14117	3585.5	8	448.188
AGTR1	NA	NA	2579	2536	7540	7478	9421	9419	7509	6	1251.5
AGTRAP	3501	3466	NA	NA	4660	4606	7828	7843	4633	6	772.167
AGXT	3278	3253	NA	NA	5301	5248	12859	12092	5274.5	6	879.083
AGXT2	1483	1474	2697	2655	2927	2900	13861	13804	2798.5	8	349.812
AHCTF1	NA	NA	3275	3224	7457	7397	2078	8072	5336	6	889.333
AHCY	7482	1282	NA	NA	8830	2278	9959	7940	7711	6	1285.17
AHCYL1	7375	7320	NA	NA	7863	7804	10072	10035	7833.5	6	1305.58
AHCYL2	5468	5431	NA	NA	5907	5856	15442	15393	5881.5	6	980.25
AHDC1	2607	2585	3199	3149	8566	8501	15126	10877	5850	8	731.25
AHI1	6819	6775	NA	NA	10244	10185	7043	4673	6931	6	1155.17
AHNAK	7772	7712	2049	2021	6327	6281	3098	4513	5397	8	674.625
AHNAK2	5742	5701	3194	3144	8321	8256	9477	9479	6999	8	874.875
AHR	NA	NA	NA	NA	NA	NA	17271	17265	17268	2	8634
AHRR	NA	NA	NA	NA	3943	3898	845	3072	3485	4	871.25
AHSA1	NA	NA	NA	NA	NA	NA	11273	14334	12803.5	2	6401.75
AHSG	NA	NA	NA	NA	NA	NA	14945	15570	15257.5	2	7628.75
AHSP	884	NA	NA	NA	1194	NA	1121	1654	1157.5	4	289.375
AICDA	NA	NA	NA	NA	NA	NA	9430	9426	9428	2	4714
AIDA	NA	NA	NA	NA	NA	NA	12591	12527	12559	2	6279.5
AIF1	NA	NA	NA	NA	NA	NA	13454	13410	13432	2	6716
AIF1L	5211	5174	NA	NA	6893	6840	8497	8495	6866.5	6	1144.42
AIFM2	NA	NA	NA	NA	1277	1266	339	677	971.5	4	242.875
AIFM3	7216	7163	NA	NA	7221	7157	249	140	7160	6	1193.33
AIG1	NA	NA	NA	NA	NA	NA	11432	11357	11394.5	2	5697.25
AIM1L	7132	7078	NA	NA	9929	9867	3183	3129	7105	6	1184.17
AIM2	2503	1041	NA	NA	3334	1423	7835	9039	2918.5	6	486.417
AIMP1	4845	4810	1158	1134	3999	3953	24	23	2555.5	8	319.438
AIMP2	1784	1769	NA	NA	2410	2394	7169	7184	2402	6	400.333
AIP	NA	NA	NA	NA	NA	NA	7620	7644	7632	2	3816
AIPL1	1282	1277	NA	NA	2239	2219	17232	8452	2229	6	371.5
AIRE	5295	5258	NA	NA	7009	6954	9007	9016	6981.5	6	1163.58
AJAP1	NA	NA	NA	NA	NA	NA	8541	8545	8543	2	4271.5
AJUBA	NA	NA	NA	NA	NA	NA	16907	16889	16898	2	8449
AK1	603	595	NA	NA	445	440	7197	7213	599	6	99.8333
AK2	2325	5117	3181	3131	3046	6419	5299	12822	4149	8	518.625
AK3	NA	NA	NA	NA	3924	3881	5486	5478	4701	4	1175.25
AK4	7158	7104	NA	NA	8776	8708	7241	7258	7249.5	6	1208.25
AK5	NA	NA	NA	NA	6426	6380	10284	10228	8327	4	2081.75
AK7	NA	NA	NA	NA	NA	NA	10351	10293	10322	2	5161
AK8	1080	1070	1989	1961	8820	8752	8426	8426	5207.5	8	650.938
AK9	1109	1099	1784	1758	3093	3065	381	357	1433.5	8	179.188
AKAP1	NA	NA	NA	NA	10010	9948	10991	9017	9979	4	2494.75
AKAP10	NA	NA	NA	NA	158	159	221	213	186	4	46.5
AKAP11	NA	NA	899	NA	3567	2354	3710	1350	2354	5	470.8
AKAP12	NA	NA	2774	2730	6826	6776	5554	9337	6165	6	1027.5
AKAP13	7047	6996	958	936	8038	7978	12451	16950	7512.5	8	939.062
AKAP2	NA	NA	NA	NA	NA	NA	15678	16488	16083	2	8041.5
AKAP3	5831	5789	NA	NA	7702	7640	16117	2913	6735.5	6	1122.58
AKAP5	NA	NA	NA	NA	NA	NA	8702	8706	8704	2	4352
AKAP6	NA	NA	NA	NA	3867	3823	1632	15101	3845	4	961.25
AKAP7	6612	6570	NA	NA	8275	8211	7639	7660	7649.5	6	1274.92
AKAP8	NA	NA	NA	NA	NA	NA	11036	6227	8631.5	2	4315.75
AKAP8L	NA	NA	2133	2102	9530	9465	6490	6481	6485.5	6	1080.92
AKAP9	2659	2637	530	518	1393	1380	14321	15302	2015	8	251.875
AKIP1	NA	NA	NA	NA	NA	NA	7956	7974	7965	2	3982.5
AKIRIN1	NA	NA	NA	NA	NA	NA	2147	2118	2132.5	2	1066.25
AKIRIN2	NA	NA	2323	2288	7102	7044	12174	12118	7073	6	1178.83
AKNA	1792	1776	NA	NA	10053	9990	1621	1592	1784	6	297.333
AKNAD1	3492	3457	NA	NA	4645	4591	6600	6594	4618	6	769.667
AKR1A1	5690	5650	NA	NA	6356	6310	5297	5274	5670	6	945
AKR1B1	1601	1733	NA	NA	1851	4014	3069	12213	2460	6	410
AKR1B10	4813	4775	NA	NA	7072	7013	1592	1563	4794	6	799
AKR1B15	3282	3257	NA	NA	4361	4311	8226	8313	4336	6	722.667
AKR1C1	2570	2549	NA	NA	3431	3391	2290	2253	2559.5	6	426.583
AKR1C2	445	439	NA	NA	594	589	584	556	570	6	95
AKR1C3	6771	6727	NA	NA	8984	8919	10069	10033	8951.5	6	1491.92
AKR1C4	4763	4726	NA	NA	5516	5467	12319	12265	5491.5	6	915.25
AKR1D1	4957	4923	NA	NA	6540	6493	4543	4492	4940	6	823.333
AKR1E2	4326	4288	NA	NA	5763	5715	16878	16859	5739	6	956.5
AKR7A2	NA	NA	1458	1437	9822	9760	7569	7589	7579	6	1263.17
AKR7A3	8048	7985	3186	1433	10235	7046	10858	6871	7515.5	8	939.438
AKT1	3778	3741	NA	NA	5021	4969	7935	7955	4995	6	832.5
AKT1S1	6984	6934	NA	NA	9259	9190	8996	9002	8999	6	1499.83
AKT2	892	882	NA	NA	1205	1193	5353	5337	1199	6	199.833
AKT3	NA	NA	NA	NA	NA	NA	13750	13698	13724	2	6862
AKTIP	NA	NA	NA	NA	NA	NA	6602	11848	9225	2	4612.5
AL034548.1	NA	NA	NA	NA	NA	NA	1005	983	994	2	497
AL161915.1	NA	NA	NA	NA	7211	7148	3951	3895	5549.5	4	1387.38
AL163636.6	1931	1918	NA	NA	1388	1376	15481	13975	1924.5	6	320.75
ALAD	4806	4769	1523	1499	4804	4753	7894	7914	4786.5	8	598.312
ALAS1	NA	NA	722	707	2277	2256	15890	13390	2266.5	6	377.75
ALB	NA	NA	NA	NA	NA	NA	5953	5946	5949.5	2	2974.75
ALCAM	NA	NA	NA	NA	NA	NA	1561	1537	1549	2	774.5
ALDH16A1	1319	1312	NA	NA	2913	2889	16980	13326	2901	6	483.5
ALDH18A1	4205	4164	NA	NA	3577	3538	7851	7869	4184.5	6	697.417
ALDH1A1	2441	2425	NA	NA	3250	3219	12014	11960	3234.5	6	539.083
ALDH1A2	NA	NA	NA	NA	NA	NA	6659	6663	6661	2	3330.5
ALDH1A3	NA	NA	639	626	2026	2015	11313	11242	2020.5	6	336.75
ALDH1B1	4523	629	2322	2287	7051	1732	9681	615	2304.5	8	288.062
ALDH1L1	671	667	2199	2166	1274	1263	1026	16337	1268.5	8	158.562
ALDH1L2	1863	1849	860	841	10336	10277	4092	4032	2947.5	8	368.438
ALDH2	NA	NA	NA	NA	4755	4701	9771	9761	7258	4	1814.5
ALDH3A1	5195	5159	42	40	1957	1945	2775	7523	2366	8	295.75
ALDH3A2	4692	4653	123	118	3893	3848	13041	9257	4273	8	534.125
ALDH3B1	NA	NA	NA	NA	NA	NA	10751	10694	10722.5	2	5361.25
ALDH3B2	3192	3166	1423	1402	7872	7814	16773	16744	5503	8	687.875
ALDH4A1	590	582	181	174	2487	2471	1062	1042	816	8	102
ALDH5A1	7730	7670	3385	3335	10508	10447	1894	16793	7700	8	962.5
ALDH6A1	NA	NA	794	776	3659	3622	3388	6265	3505	6	584.167
ALDH7A1	7385	NA	NA	NA	9663	9071	995	13342	9071	5	1814.2
ALDH8A1	NA	NA	NA	NA	NA	NA	5958	9742	7850	2	3925
ALDH9A1	NA	NA	2854	2806	2944	2918	9874	9854	2931	6	488.5
ALDOA	NA	NA	765	748	2656	2638	4219	4164	2647	6	441.167
ALDOC	287	283	NA	NA	1534	1518	928	909	918.5	6	153.083
ALG1	NA	NA	1930	1903	9079	9014	12362	12305	9046.5	6	1507.75
ALG10	1370	1361	NA	NA	1626	1610	1996	1972	1618	6	269.667
ALG10B	3665	3632	NA	NA	6325	6279	9746	9737	6302	6	1050.33
ALG11	NA	NA	NA	NA	NA	NA	15425	7538	11481.5	2	5740.75
ALG12	NA	NA	950	928	1261	1249	913	890	939	6	156.5
ALG14	NA	NA	2455	2412	10453	10394	2565	2509	2537	6	422.833
ALG1L	NA	NA	1575	1549	7676	7612	666	640	1562	6	260.333
ALG2	NA	NA	2254	2220	9890	9827	1517	5370	3812	6	635.333
ALG3	7812	7747	NA	NA	4067	4019	6755	6768	6761.5	6	1126.92
ALG5	NA	NA	NA	NA	NA	NA	7166	7181	7173.5	2	3586.75
ALG6	NA	NA	2158	2127	2203	2183	10662	10598	2193	6	365.5
ALG8	6718	6674	NA	NA	8775	8707	13022	12971	8741	6	1456.83
ALG9	NA	NA	NA	NA	7726	7664	13991	13939	10832.5	4	2708.12
ALK	6351	6311	NA	NA	9369	9298	11692	11640	9333.5	6	1555.58
ALKBH1	7469	7415	NA	NA	9855	9792	11381	11307	9823.5	6	1637.25
ALKBH2	2270	5109	NA	NA	2770	5926	3251	17252	4180	6	696.667
ALKBH3	5834	3753	NA	NA	9018	3558	10030	16784	7426	6	1237.67
ALKBH4	NA	NA	NA	NA	NA	NA	122	116	119	2	59.5
ALKBH5	4766	4730	353	349	1692	1679	7744	7759	3211	8	401.375
ALKBH6	NA	NA	NA	NA	NA	NA	14888	14842	14865	2	7432.5
ALKBH7	3124	3101	NA	NA	4133	4085	4611	4556	4109	6	684.833
ALKBH8	NA	NA	2530	2486	10635	10573	6474	6463	6468.5	6	1078.08
ALLC	4161	4120	974	952	2570	2554	5276	5254	3345	8	418.125
ALMS1	6463	6422	NA	NA	6864	6811	9603	9597	6837.5	6	1139.58
ALOX12	439	434	NA	NA	856	851	3065	10040	853.5	6	142.25
ALOX15	4510	4470	698	684	2731	2711	10150	2135	2721	8	340.125
ALOX15B	6617	520	NA	NA	8750	696	7807	682	3656.5	6	609.417
ALOX5	NA	NA	NA	NA	1868	1855	13228	13181	7524.5	4	1881.12
ALOX5AP	NA	NA	NA	NA	NA	NA	10867	10802	10834.5	2	5417.25
ALOXE3	NA	NA	2240	2207	8307	8243	12896	12850	8275	6	1379.17
ALPI	2878	2859	788	770	1848	1835	3396	3356	2353.5	8	294.188
ALPK1	7358	7304	NA	NA	9037	8972	16952	17139	9004.5	6	1500.75
ALPK2	7921	7858	2712	2669	9996	9934	8687	8695	8304	8	1038
ALPK3	437	432	745	729	2908	2885	9220	9221	1815	8	226.875
ALPL	NA	NA	829	810	1332	1320	6381	6365	1326	6	221
ALPP	NA	NA	313	307	249	252	5874	5866	310	6	51.6667
ALPPL2	NA	NA	557	543	1727	1715	15488	10393	1721	6	286.833
ALS2	413	407	935	915	645	642	9135	7728	780	8	97.5
ALS2CL	4912	4877	NA	NA	6987	6932	15049	15015	6959.5	6	1159.92
ALS2CR11	3740	3704	NA	NA	5347	5296	2535	1629	3722	6	620.333
ALS2CR12	3222	3196	NA	NA	7970	7911	12178	12121	7940.5	6	1323.42
ALX1	NA	NA	NA	NA	NA	NA	7685	2193	4939	2	2469.5
ALYREF	NA	NA	NA	NA	NA	NA	8662	8667	8664.5	2	4332.25
AMACR	NA	NA	1840	1814	7153	7092	11646	11591	7122.5	6	1187.08
AMBN	7701	7641	NA	NA	10172	10109	17307	17309	10140.5	6	1690.08
AMBP	2151	2135	52	50	201	202	6367	6352	1168.5	8	146.062
AMBRA1	NA	NA	NA	NA	7883	7826	17176	17163	12523	4	3130.75
AMD1	3463	3432	NA	NA	4609	4556	14806	14763	4582.5	6	763.75
AMDHD1	3731	3696	3214	3164	5475	5425	3774	3713	3722	8	465.25
AMDHD2	6183	6142	NA	NA	8111	8051	16901	16883	8081	6	1346.83
AMER2	NA	NA	3106	3057	9612	9549	5899	5892	5895.5	6	982.583
AMER3	NA	NA	NA	NA	NA	NA	4547	4496	4521.5	2	2260.75
AMFR	NA	NA	NA	NA	3834	3792	17141	17120	10477	4	2619.25
AMH	607	599	2735	2692	1774	1763	1206	1187	1484.5	8	185.562
AMHR2	7167	7113	1094	1069	5970	5920	14650	14603	6541.5	8	817.688
AMICA1	1975	1961	NA	NA	2638	2620	8260	5207	2629	6	438.167
AMIGO1	NA	NA	NA	NA	NA	NA	12819	12187	12503	2	6251.5
AMIGO2	NA	NA	NA	NA	NA	NA	4133	4079	4106	2	2053
AMIGO3	3096	3073	NA	NA	4052	4003	9901	9875	4027.5	6	671.25
AMMECR1L	NA	NA	NA	NA	NA	NA	8719	8724	8721.5	2	4360.75
AMN	NA	NA	827	NA	2448	NA	2460	16381	2454	4	613.5
AMN1	NA	NA	NA	NA	NA	NA	15804	15752	15778	2	7889
AMOTL1	NA	NA	NA	NA	NA	NA	14589	4911	9750	2	4875
AMOTL2	NA	NA	NA	NA	NA	NA	3679	8827	6253	2	3126.5
AMPD1	1757	1741	1795	1769	10110	10047	14365	14325	5921	8	740.125
AMPD2	6589	6546	229	224	1113	1104	8601	8606	3829.5	8	478.688
AMPD3	6906	6859	1833	1807	6214	6166	14358	16275	6536.5	8	817.062
AMPH	NA	NA	NA	NA	NA	NA	10525	10475	10500	2	5250
AMT	NA	NA	2717	2674	2890	2867	9753	9744	2878.5	6	479.75
AMTN	NA	NA	NA	NA	NA	NA	5809	5798	5803.5	2	2901.75
AMY2A	NA	NA	2072	2044	9841	9778	4126	4072	4099	6	683.167
AMY2B	4262	4221	2259	2225	6160	6112	16219	16169	5187	8	648.375
AMZ1	7069	7015	1835	1809	7253	7192	2229	5571	6293	8	786.625
AMZ2	7543	7486	NA	NA	9948	9888	14884	13704	9918	6	1653
ANAPC1	NA	NA	NA	NA	NA	NA	7665	7684	7674.5	2	3837.25
ANAPC10	3961	3930	NA	NA	5231	5181	16871	16853	5206	6	867.667
ANAPC11	127	126	NA	NA	199	200	9894	9870	199.5	6	33.25
ANAPC13	NA	NA	NA	NA	NA	NA	16428	16392	16410	2	8205
ANAPC15	NA	NA	NA	NA	NA	NA	7837	7856	7846.5	2	3923.25
ANAPC16	NA	NA	NA	NA	NA	NA	8728	8734	8731	2	4365.5
ANAPC2	NA	NA	NA	NA	NA	NA	8682	8688	8685	2	4342.5
ANAPC4	NA	NA	NA	NA	NA	NA	33	31	32	2	16
ANAPC5	NA	NA	NA	NA	NA	NA	4557	1113	2835	2	1417.5
ANAPC7	NA	NA	NA	NA	9264	9196	16237	16186	12725	4	3181.25
ANG	NA	NA	NA	NA	3172	3143	9176	9181	6174	4	1543.5
ANGEL1	2139	2123	NA	NA	1569	1553	15600	15530	2131	6	355.167
ANGEL2	4958	4924	NA	NA	5536	5486	14084	14027	5511	6	918.5
ANGPT1	5951	5913	NA	NA	7877	7820	11937	11888	7848.5	6	1308.08
ANGPT2	3371	3340	NA	NA	3531	3493	2507	2456	3355.5	6	559.25
ANGPT4	6539	6496	545	532	4013	3967	5050	5021	4517	8	564.625
ANGPTL1	NA	NA	2784	2740	8688	8623	10808	10745	8655.5	6	1442.58
ANGPTL2	NA	NA	NA	NA	NA	NA	9944	9911	9927.5	2	4963.75
ANGPTL3	7135	7081	3034	2983	9791	9729	869	6032	6556.5	8	819.562
ANGPTL4	30	30	286	280	1733	1721	3793	3736	1003.5	8	125.438
ANGPTL5	3583	3549	NA	NA	8538	8472	13525	13480	8505	6	1417.5
ANGPTL6	7906	7842	1998	1969	6793	6742	6401	6392	6571.5	8	821.438
ANGPTL7	370	364	1790	1764	1119	1110	6972	6978	1441.5	8	180.188
ANHX	NA	NA	NA	NA	NA	NA	14683	13862	14272.5	2	7136.25
ANK1	7599	6069	3250	3199	10488	8977	13924	4792	6834	8	854.25
ANK2	NA	NA	2294	2260	3052	3025	13845	13787	3038.5	6	506.417
ANK3	NA	NA	2853	2805	9007	8943	12918	13847	8975	6	1495.83
ANKAR	2995	2975	NA	NA	4771	4719	225	219	2985	6	497.5
ANKDD1A	6909	6862	NA	NA	9158	9091	10555	10501	9124.5	6	1520.75
ANKDD1B	3691	3656	NA	NA	7401	7341	3353	15716	5516	6	919.333
ANKEF1	NA	NA	NA	NA	4087	4039	14034	13979	9033	4	2258.25
ANKFN1	NA	NA	NA	NA	NA	NA	5850	5837	5843.5	2	2921.75
ANKFY1	NA	NA	NA	NA	8694	8628	7670	7688	8158	4	2039.5
ANKH	NA	NA	NA	NA	NA	NA	672	649	660.5	2	330.25
ANKHD1	NA	NA	593	580	1066	1058	14170	5070	1062	6	177
ANKHD1-EIF4EBP3	NA	NA	594	581	1067	1059	11916	4043	1063	6	177.167
ANKIB1	NA	NA	NA	NA	NA	NA	16038	15982	16010	2	8005
ANKK1	6779	6736	NA	NA	8324	8259	15684	10509	8291.5	6	1381.92
ANKLE1	2564	2543	NA	NA	5566	5515	6858	3654	4584.5	6	764.083
ANKLE2	NA	NA	630	617	3091	3063	12780	12727	3077	6	512.833
ANKMY1	7597	7538	2431	2390	10102	10039	14069	14380	8818	8	1102.25
ANKMY2	NA	NA	NA	NA	5888	5837	9065	9074	7476.5	4	1869.12
ANKRA2	6313	6271	NA	NA	8360	8295	8076	8085	8080.5	6	1346.75
ANKRD1	7221	7168	NA	NA	9904	9842	7061	7075	7194.5	6	1199.08
ANKRD10	NA	NA	NA	NA	5482	5432	3926	3871	4679	4	1169.75
ANKRD11	NA	NA	1742	1717	7254	7193	10692	13101	7223.5	6	1203.92
ANKRD12	NA	NA	3165	3116	9047	8983	145	141	3140.5	6	523.417
ANKRD13A	NA	NA	NA	NA	NA	NA	6103	6092	6097.5	2	3048.75
ANKRD13B	NA	NA	NA	NA	NA	NA	3743	3685	3714	2	1857
ANKRD13C	NA	NA	NA	NA	NA	NA	13706	13665	13685.5	2	6842.75
ANKRD13D	NA	NA	NA	NA	NA	NA	8904	8909	8906.5	2	4453.25
ANKRD16	7088	7034	NA	NA	9365	9294	16920	16902	9329.5	6	1554.92
ANKRD17	NA	NA	1830	1804	5675	5628	4610	4555	4582.5	6	763.75
ANKRD18A	4240	4199	NA	NA	6868	6815	10006	9974	6841.5	6	1140.25
ANKRD18B	5502	5465	2154	2123	8988	8923	9738	9727	7212.5	8	901.562
ANKRD2	NA	NA	NA	NA	NA	NA	2601	8236	5418.5	2	2709.25
ANKRD20A4	NA	NA	NA	NA	NA	NA	4713	4651	4682	2	2341
ANKRD22	NA	NA	NA	NA	NA	NA	3359	3317	3338	2	1669
ANKRD23	4803	4766	NA	NA	6339	6293	7060	7799	6316	6	1052.67
ANKRD24	589	581	1652	1629	1533	1517	472	3802	1525	8	190.625
ANKRD26	6922	6876	1276	1253	4610	4557	14378	11483	5743	8	717.875
ANKRD27	4104	4728	NA	NA	5110	7244	5345	14875	5227.5	6	871.25
ANKRD28	NA	NA	2344	2306	9714	9648	10735	10677	9681	6	1613.5
ANKRD29	5600	5563	NA	NA	5385	5335	1143	1123	5360	6	893.333
ANKRD30A	2245	2226	NA	NA	3286	3252	14982	14943	3269	6	544.833
ANKRD30B	3269	3245	NA	NA	3447	3408	13540	9273	3427.5	6	571.25
ANKRD30BL	NA	NA	NA	NA	NA	NA	12340	12285	12312.5	2	6156.25
ANKRD31	847	839	NA	NA	1151	1140	13759	13708	1145.5	6	190.917
ANKRD32	7470	7416	1737	1712	8290	8227	3225	3169	5320.5	8	665.062
ANKRD33	5996	5958	NA	NA	7936	7877	10055	10399	7906.5	6	1317.75
ANKRD33B	NA	NA	NA	NA	NA	NA	8919	8925	8922	2	4461
ANKRD34B	NA	NA	NA	NA	NA	NA	9025	4229	6627	2	3313.5
ANKRD34C	NA	NA	NA	NA	1319	NA	6869	17018	6869	3	2289.67
ANKRD35	3026	3006	354	350	2265	2244	15904	15849	2635.5	8	329.438
ANKRD36	4817	4779	NA	NA	6355	6309	13070	13027	6332	6	1055.33
ANKRD36C	3498	3463	2280	2246	6128	6079	14553	11165	4788.5	8	598.562
ANKRD37	NA	NA	NA	NA	NA	NA	7630	7653	7641.5	2	3820.75
ANKRD39	NA	NA	NA	NA	NA	NA	5192	5166	5179	2	2589.5
ANKRD40	NA	NA	NA	NA	NA	NA	1740	1712	1726	2	863
ANKRD42	3730	3695	NA	NA	4956	4901	13487	7309	4928.5	6	821.417
ANKRD44	NA	NA	NA	NA	NA	NA	11555	10933	11244	2	5622
ANKRD45	NA	NA	NA	NA	NA	NA	16297	10478	13387.5	2	6693.75
ANKRD46	NA	NA	NA	NA	NA	NA	3172	3117	3144.5	2	1572.25
ANKRD49	NA	NA	NA	NA	NA	NA	10035	9999	10017	2	5008.5
ANKRD50	NA	NA	NA	NA	NA	NA	967	780	873.5	2	436.75
ANKRD52	NA	NA	NA	NA	NA	NA	3534	3487	3510.5	2	1755.25
ANKRD53	44	43	NA	NA	76	78	1104	1085	77	6	12.8333
ANKRD54	1350	1340	NA	NA	1527	1511	12754	12695	1519	6	253.167
ANKRD55	7194	7141	NA	NA	5382	5332	4601	10268	6261.5	6	1043.58
ANKRD6	1210	1204	2914	2868	3296	3262	3430	3393	3088	8	386
ANKRD60	6757	6714	NA	NA	5388	5338	4458	3570	5363	6	893.833
ANKRD61	4790	4754	NA	NA	6322	6275	3755	12616	5532.5	6	922.083
ANKRD62	NA	NA	NA	NA	1838	1825	12811	14537	7324.5	4	1831.12
ANKRD63	NA	NA	NA	NA	NA	NA	1236	1222	1229	2	614.5
ANKRD65	5760	5720	69	66	373	375	887	865	620	8	77.5
ANKRD66	NA	NA	NA	NA	NA	NA	7654	7674	7664	2	3832
ANKRD7	NA	NA	NA	NA	NA	NA	12557	12496	12526.5	2	6263.25
ANKRD9	4387	4349	2984	2934	10616	10554	16270	16216	7470.5	8	933.812
ANKS1A	NA	NA	1732	1707	3437	3397	3176	3121	3148.5	6	524.75
ANKS1B	NA	NA	NA	NA	1520	1503	16195	16148	8834	4	2208.5
ANKS3	NA	NA	NA	NA	NA	NA	14398	12980	13689	2	6844.5
ANKS4B	NA	NA	NA	NA	NA	NA	8597	11428	10012.5	2	5006.25
ANKS6	673	669	NA	NA	349	349	11101	14738	671	6	111.833
ANKUB1	5801	5761	NA	NA	7674	7610	11864	11810	7642	6	1273.67
ANKZF1	1556	1543	2276	2242	3349	3315	8756	12973	2795.5	8	349.438
ANLN	789	782	NA	NA	1058	1050	14020	13968	1054	6	175.667
ANO1	1908	1896	2168	2136	4157	4109	15426	10943	3138.5	8	392.312
ANO10	6694	6649	NA	NA	9493	9426	16452	16415	9459.5	6	1576.58
ANO2	4225	4184	3095	3043	7808	7750	15149	16226	5987.5	8	748.438
ANO3	NA	NA	NA	NA	NA	NA	2786	2724	2755	2	1377.5
ANO4	NA	NA	NA	NA	NA	NA	6022	6016	6019	2	3009.5
ANO5	1623	1608	NA	NA	2451	2434	10116	10074	2442.5	6	407.083
ANO6	915	905	375	371	5164	5113	9086	9096	3014	8	376.75
ANO7	6556	6865	1160	1136	8147	7806	14943	14602	7335.5	8	916.938
ANO8	1655	1641	760	743	8440	8375	5342	12751	3498.5	8	437.312
ANO9	2832	2813	NA	NA	4821	4771	8560	8566	4796	6	799.333
ANP32A	3813	3780	NA	NA	4435	4383	10631	10571	4409	6	734.833
ANP32B	NA	NA	1411	1389	4298	4248	6785	6795	4273	6	712.167
ANP32D	NA	NA	2606	2562	7989	7929	12808	12757	7959	6	1326.5
ANP32E	NA	NA	NA	NA	3138	3110	5935	5925	4531.5	4	1132.88
ANPEP	5805	5765	1943	1916	9580	9516	13970	13914	7660.5	8	957.562
ANTXR1	NA	NA	NA	NA	413	415	1447	1441	928	4	232
ANTXR2	3274	3249	NA	NA	4354	4303	6127	6123	4328.5	6	721.417
ANXA1	NA	NA	736	720	4905	4848	1917	1890	1903.5	6	317.25
ANXA10	7547	7490	NA	NA	9953	9893	7220	8243	7895	6	1315.83
ANXA11	7008	6958	2545	2502	8684	8618	8211	431	6983	8	872.875
ANXA13	NA	NA	NA	NA	3317	3283	1153	1132	2218	4	554.5
ANXA2	7490	7435	NA	NA	9876	9813	12938	12888	9844.5	6	1640.75
ANXA2R	NA	NA	NA	NA	NA	NA	8932	8940	8936	2	4468
ANXA3	549	539	2744	2700	4474	4420	14915	14876	3582	8	447.75
ANXA4	NA	NA	1443	1421	4778	4726	3614	3560	3587	6	597.833
ANXA5	8058	7995	3221	3170	9777	9714	4612	4557	6303.5	8	787.938
ANXA6	4551	4512	NA	NA	6274	6227	16633	16601	6250.5	6	1041.75
ANXA7	6566	6523	421	416	2676	2656	2246	2212	2451	8	306.375
ANXA9	3861	3827	NA	NA	6797	6747	12290	4835	5791	6	965.167
AOC1	1177	1171	NA	NA	1605	1590	11695	11641	1597.5	6	266.25
AOC2	2546	2526	NA	NA	2193	2173	1085	1748	2183	6	363.833
AOC3	6972	6621	NA	NA	9242	8755	15652	12786	8998.5	6	1499.75
AOX1	5703	5663	977	955	2447	2431	7694	7710	4055	8	506.875
AP000322.53	7742	7681	NA	NA	4311	4260	5089	5066	5077.5	6	846.25
AP000721.4	NA	NA	NA	NA	NA	NA	14	12	13	2	6.5
AP000783.1	NA	NA	NA	NA	NA	NA	10093	10053	10073	2	5036.5
AP003419.11	NA	NA	NA	NA	NA	NA	3875	3822	3848.5	2	1924.25
AP1AR	NA	NA	NA	NA	NA	NA	12452	14080	13266	2	6633
AP1B1	NA	NA	2920	2873	3221	3191	16885	16867	3206	6	534.333
AP1G1	7117	7064	NA	NA	5299	5247	15502	15450	7090.5	6	1181.75
AP1G2	3221	3195	3033	2982	5413	5364	6810	6819	4292.5	8	536.562
AP1M1	1101	1091	NA	NA	2526	2509	15648	15576	2517.5	6	419.583
AP1M2	NA	NA	3038	2987	9427	9358	1469	1454	3012.5	6	502.083
AP1S1	1939	1927	NA	NA	2603	2587	1649	1616	1933	6	322.167
AP1S3	NA	NA	430	NA	1360	NA	6786	11795	4073	4	1018.25
AP2A1	NA	NA	NA	NA	NA	NA	6081	6070	6075.5	2	3037.75
AP2A2	NA	NA	NA	NA	NA	NA	10622	10003	10312.5	2	5156.25
AP2M1	NA	NA	NA	NA	NA	NA	959	939	949	2	474.5
AP2S1	NA	NA	NA	NA	NA	NA	14164	14108	14136	2	7068
AP3B1	NA	NA	2055	2027	10037	9975	10199	7331	8653	6	1442.17
AP3B2	NA	NA	NA	NA	6647	6597	9542	9538	8092.5	4	2023.12
AP3D1	NA	NA	1729	1704	5101	5050	5420	5414	5075.5	6	845.917
AP3M1	NA	NA	NA	NA	NA	NA	1548	1525	1536.5	2	768.25
AP3M2	NA	NA	NA	NA	NA	NA	9375	9372	9373.5	2	4686.75
AP3S1	148	144	NA	NA	233	234	7877	7896	233.5	6	38.9167
AP3S2	NA	NA	NA	NA	3379	3341	9347	9346	6362.5	4	1590.62
AP4B1	7100	7046	NA	NA	9409	9340	15339	10714	9374.5	6	1562.42
AP4E1	7831	7766	NA	NA	8563	8498	16216	16166	8530.5	6	1421.75
AP4M1	7296	7261	NA	NA	9661	9617	16133	16570	9639	6	1606.5
AP4S1	500	492	NA	NA	659	655	14453	14414	657	6	109.5
AP5B1	7556	7499	NA	NA	8743	8680	10734	10890	8711.5	6	1451.92
AP5M1	NA	NA	NA	NA	NA	NA	5411	5404	5407.5	2	2703.75
AP5S1	NA	NA	NA	NA	NA	NA	7989	8009	7999	2	3999.5
APAF1	2047	2032	NA	NA	3395	3356	17069	16497	3375.5	6	562.583
APBA1	NA	NA	NA	NA	NA	NA	7555	7579	7567	2	3783.5
APBA2	NA	NA	NA	NA	NA	NA	3816	6763	5289.5	2	2644.75
APBA3	2180	2166	2094	2065	3983	3937	11212	3475	2827.5	8	353.438
APBB1	4726	4687	NA	NA	6225	6177	797	3999	4706.5	6	784.417
APBB1IP	NA	NA	NA	NA	9122	9055	9386	15969	9254	4	2313.5
APBB2	NA	NA	NA	NA	NA	NA	11770	11713	11741.5	2	5870.75
APBB3	NA	NA	NA	NA	NA	NA	9443	9435	9439	2	4719.5
APC	6854	6807	106	102	4358	4308	5885	3926	4333	8	541.625
APC2	NA	NA	3347	3297	6221	6173	10877	13389	6197	6	1032.83
APCDD1	NA	NA	NA	NA	NA	NA	3068	3012	3040	2	1520
APCDD1L	NA	NA	NA	NA	NA	NA	2632	2574	2603	2	1301.5
APCS	46	45	2516	2472	291	293	14364	13009	1382.5	8	172.812
APEH	NA	NA	NA	NA	NA	NA	7587	7607	7597	2	3798.5
APEX1	5071	5035	NA	NA	6702	6650	10756	10701	6676	6	1112.67
APH1A	NA	NA	NA	NA	NA	NA	17317	17319	17318	2	8659
APH1B	5504	5467	NA	NA	7303	7243	9668	9653	7273	6	1212.17
API5	4371	4333	NA	NA	5820	5771	8089	8100	5795.5	6	965.917
APIP	5913	5874	NA	NA	7820	7762	12450	12391	7791	6	1298.5
APITD1	4804	4767	NA	NA	6340	6294	3023	2971	4785.5	6	797.583
APITD1-CORT	3792	3758	NA	NA	5036	4985	7303	7323	5010.5	6	835.083
APLF	3707	3672	NA	NA	4931	4875	3892	3477	3799.5	6	633.25
APLNR	NA	NA	NA	NA	2560	2544	11297	11228	6894	4	1723.5
APLP1	NA	NA	NA	NA	NA	NA	10663	10599	10631	2	5315.5
APLP2	NA	NA	3248	3196	8157	8093	9309	9305	8125	6	1354.17
APMAP	NA	NA	NA	NA	6437	6391	8203	8205	7320	4	1830
APOA1	NA	NA	NA	NA	6889	6835	4263	4208	5549	4	1387.25
APOA1BP	6704	6659	NA	NA	5334	5283	16306	16264	6681.5	6	1113.58
APOA2	NA	NA	NA	NA	NA	NA	16353	16320	16336.5	2	8168.25
APOA4	NA	NA	NA	NA	4125	4078	3279	3232	3678.5	4	919.625
APOA5	NA	NA	NA	NA	NA	NA	16210	16162	16186	2	8093
APOB	5604	5567	2406	2366	5329	5277	6620	8190	5448	8	681
APOBEC1	6655	6971	NA	NA	8807	9239	17370	13003	9023	6	1503.83
APOBEC2	2010	4630	NA	NA	2549	5594	2776	4549	3662.5	6	610.417
APOBEC3A	2812	2794	NA	NA	3739	3699	7497	7527	3719	6	619.833
APOBEC3B	373	367	NA	NA	524	519	13800	13745	521.5	6	86.9167
APOBEC3C	2212	2197	NA	NA	2958	2932	7066	7080	2945	6	490.833
APOBEC3D	2395	2378	2660	2619	9967	9905	16509	12773	6282.5	8	785.312
APOBEC3F	8012	7946	NA	NA	10580	10518	14762	10328	10423	6	1737.17
APOBEC3G	747	740	NA	NA	990	982	11299	13867	986	6	164.333
APOBEC3H	2303	2285	NA	NA	3055	3028	14678	14634	3041.5	6	506.917
APOBEC4	NA	NA	NA	NA	3191	3161	14042	13986	8588.5	4	2147.12
APOBR	7944	7881	3387	3339	9636	9571	7472	7499	7690	8	961.25
APOC1	313	311	NA	NA	456	453	8067	8077	454.5	6	75.75
APOC2	NA	NA	NA	NA	NA	NA	5600	5588	5594	2	2797
APOC3	3794	3760	NA	NA	5039	4988	14886	14839	5013.5	6	835.583
APOC4	NA	NA	NA	NA	NA	NA	1415	1412	1413.5	2	706.75
APOC4-APOC2	1310	1303	NA	NA	1768	1757	7647	7667	1762.5	6	293.75
APOD	NA	NA	NA	NA	NA	NA	8732	5447	7089.5	2	3544.75
APOE	NA	NA	NA	NA	NA	NA	6323	6313	6318	2	3159
APOF	741	734	NA	NA	982	974	13098	13056	978	6	163
APOH	802	795	NA	NA	2860	2835	9459	9447	2847.5	6	474.583
APOL1	6471	6430	NA	NA	2636	2618	2236	2200	2627	6	437.833
APOL2	5124	5090	NA	NA	7010	6955	4980	4948	5107	6	851.167
APOL3	2205	2190	NA	NA	7865	7807	16587	16556	7836	6	1306
APOL4	NA	NA	NA	NA	NA	NA	14000	13945	13972.5	2	6986.25
APOL5	4429	4387	NA	NA	2755	2734	8161	8164	4408	6	734.667
APOL6	NA	NA	NA	NA	NA	NA	10642	10583	10612.5	2	5306.25
APOLD1	438	433	NA	NA	586	583	8700	8704	584.5	6	97.4167
APOM	5709	5669	NA	NA	7523	7460	12539	12478	7491.5	6	1248.58
APOPT1	4687	4648	NA	NA	6181	6135	14446	14408	6158	6	1026.33
APP	559	549	1315	1292	6018	5971	3854	3798	2556.5	8	319.562
APPBP2	NA	NA	NA	NA	NA	NA	5196	5171	5183.5	2	2591.75
APPL1	5490	5454	NA	NA	7284	7225	4921	4886	5472	6	912
APPL2	3545	3509	NA	NA	4733	4678	16733	16700	4705.5	6	784.25
APRT	3045	3025	1975	1948	5346	5295	9982	9946	4170	8	521.25
APTX	2495	2479	NA	NA	3321	3288	9048	8343	3304.5	6	550.75
AQP1	NA	NA	NA	NA	NA	NA	4711	4650	4680.5	2	2340.25
AQP10	NA	NA	NA	NA	NA	NA	13829	13772	13800.5	2	6900.25
AQP11	NA	NA	NA	NA	NA	NA	9586	12198	10892	2	5446
AQP12A	NA	NA	NA	NA	NA	NA	7560	7582	7571	2	3785.5
AQP12B	2718	2698	NA	NA	3622	3586	8874	8884	3604	6	600.667
AQP2	7657	7597	1978	1950	6097	6047	16576	16540	6847	8	855.875
AQP3	NA	NA	NA	NA	NA	NA	13139	13096	13117.5	2	6558.75
AQP4	1320	1313	NA	NA	590	587	220	212	588.5	6	98.0833
AQP5	6250	6211	674	660	2433	2417	8261	8255	4322	8	540.25
AQP6	6467	6426	2510	2466	6074	6024	6363	6348	6211	8	776.375
AQP7	5607	5570	1010	989	1984	1974	13273	13237	3777	8	472.125
AQP8	1534	1522	1147	1122	4795	4744	9540	9535	3139	8	392.375
AQP9	NA	NA	1536	1511	8431	8365	6760	6773	6766.5	6	1127.75
AQPEP	2519	2503	2888	2841	4582	4528	2364	2322	2680	8	335
AQR	7493	7438	NA	NA	8423	8357	3896	3845	7465.5	6	1244.25
ARAP1	NA	NA	NA	NA	2808	2783	15087	15164	8947.5	4	2236.88
ARAP2	2262	2243	NA	NA	801	797	2591	9360	2252.5	6	375.417
ARAP3	7413	7358	2024	1995	5678	5631	6883	6735	6206.5	8	775.812
ARC	NA	NA	NA	NA	NA	NA	3321	3277	3299	2	1649.5
ARCN1	NA	NA	NA	NA	NA	NA	16120	16063	16091.5	2	8045.75
AREL1	NA	NA	NA	NA	4546	4492	7738	7753	6142	4	1535.5
ARF1	3430	3398	NA	NA	4554	4499	7425	7453	4526.5	6	754.417
ARF4	6773	6729	NA	NA	8987	8922	1606	1577	6751	6	1125.17
ARF5	NA	NA	NA	NA	NA	NA	10106	10066	10086	2	5043
ARF6	322	319	NA	NA	467	463	1202	1183	465	6	77.5
ARFGAP1	4367	4330	1407	1385	8963	8900	2138	2109	3234	8	404.25
ARFGAP2	2852	2833	NA	NA	3795	3755	10077	3722	3738.5	6	623.083
ARFGAP3	7954	7891	559	545	4286	4235	6928	6941	5607	8	700.875
ARFGEF1	8028	7964	NA	NA	10600	10538	17163	10622	10569	6	1761.5
ARFGEF2	6114	6075	NA	NA	9790	9728	10289	10233	9759	6	1626.5
ARFIP1	NA	NA	NA	NA	NA	NA	6688	6696	6692	2	3346
ARFIP2	NA	NA	NA	NA	NA	NA	15794	15741	15767.5	2	7883.75
ARFRP1	NA	NA	NA	NA	NA	NA	4868	4820	4844	2	2422
ARG1	913	903	NA	NA	1227	1215	2966	2899	1221	6	203.5
ARG2	5835	5792	2093	NA	7399	10149	3877	1759	5792	7	827.429
ARGFX	1145	3745	NA	NA	1557	4972	16862	2274	3009.5	6	501.583
ARGLU1	NA	NA	NA	NA	NA	NA	7724	7741	7732.5	2	3866.25
ARHGAP1	NA	NA	NA	NA	NA	NA	3865	3810	3837.5	2	1918.75
ARHGAP10	NA	NA	NA	NA	9141	9074	5995	5985	7534.5	4	1883.62
ARHGAP11A	885	876	NA	NA	1196	1183	8897	5670	1189.5	6	198.25
ARHGAP11B	NA	NA	NA	NA	NA	NA	13951	13889	13920	2	6960
ARHGAP12	NA	NA	NA	NA	NA	NA	13522	13478	13500	2	6750
ARHGAP15	7051	7000	87	84	1808	1796	6830	6836	4319	8	539.875
ARHGAP17	NA	NA	NA	NA	NA	NA	14076	16129	15102.5	2	7551.25
ARHGAP18	6531	6488	NA	NA	6971	6917	7668	7687	6944	6	1157.33
ARHGAP19	7041	6991	NA	NA	9340	9270	11211	6798	8155.5	6	1359.25
ARHGAP19-SLIT1	7238	7183	NA	NA	9579	9515	7259	7276	7267.5	6	1211.25
ARHGAP20	NA	NA	NA	NA	7473	7414	4898	4860	6156	4	1539
ARHGAP21	NA	NA	468	458	506	501	4952	4920	503.5	6	83.9167
ARHGAP22	114	113	NA	NA	3114	3086	16808	14327	3100	6	516.667
ARHGAP24	NA	NA	NA	NA	NA	NA	15806	15754	15780	2	7890
ARHGAP25	NA	NA	NA	NA	932	925	4783	12194	2857.5	4	714.375
ARHGAP26	NA	NA	NA	NA	NA	NA	11082	11010	11046	2	5523
ARHGAP27	5912	5872	NA	NA	6306	6259	2049	2031	5892	6	982
ARHGAP28	5002	4966	NA	NA	5915	5864	14134	14073	5889.5	6	981.583
ARHGAP29	5729	5688	NA	NA	7553	7491	15033	14995	7522	6	1253.67
ARHGAP30	NA	NA	550	536	1522	1505	1130	1107	1118.5	6	186.417
ARHGAP31	NA	NA	1658	1635	2804	2779	1328	1319	1646.5	6	274.417
ARHGAP32	1722	1705	NA	NA	2316	2297	4853	4804	2306.5	6	384.417
ARHGAP33	14	15	NA	NA	353	355	7329	7357	354	6	59
ARHGAP35	7805	NA	NA	NA	9844	NA	16011	10231	10037.5	4	2509.38
ARHGAP39	NA	NA	NA	NA	NA	NA	13448	13560	13504	2	6752
ARHGAP40	3042	3022	NA	NA	4042	3993	10076	10039	4017.5	6	669.583
ARHGAP42	NA	NA	NA	NA	2250	2230	109	100	1169.5	4	292.375
ARHGAP44	NA	NA	1360	1338	7411	7351	2478	7648	4914.5	6	819.083
ARHGAP5	4023	3990	NA	NA	8735	8673	9696	9051	8704	6	1450.67
ARHGAP8	3456	3424	NA	NA	4593	4540	943	2371	3440	6	573.333
ARHGAP9	1587	1573	NA	NA	2140	2121	13962	13903	2130.5	6	355.083
ARHGDIA	2810	2792	NA	NA	2881	2857	10761	10707	2869	6	478.167
ARHGDIB	6576	4266	NA	NA	8690	5690	12168	17454	7633	6	1272.17
ARHGDIG	NA	NA	NA	NA	NA	NA	16178	16130	16154	2	8077
ARHGEF1	1264	1259	NA	NA	3050	3023	2228	2196	2212	6	368.667
ARHGEF10	2208	2193	NA	NA	7554	7492	2676	2615	2645.5	6	440.917
ARHGEF10L	NA	NA	2612	2568	6578	6531	8062	8074	6554.5	6	1092.42
ARHGEF11	4528	4488	NA	NA	5017	4965	14778	14729	4991	6	831.833
ARHGEF12	7476	7422	NA	NA	10433	10374	16925	16909	10403.5	6	1733.92
ARHGEF15	NA	NA	NA	NA	6575	6528	13105	13062	9818.5	4	2454.62
ARHGEF16	7697	7638	NA	NA	10170	10108	2791	8979	8338	6	1389.67
ARHGEF17	3755	3718	1299	1276	3170	3142	16312	10089	3444	8	430.5
ARHGEF18	NA	NA	NA	NA	3862	3819	16627	13265	8563.5	4	2140.88
ARHGEF19	3715	3680	NA	NA	10368	10309	3244	3191	3697.5	6	616.25
ARHGEF2	540	530	NA	NA	358	360	13192	13146	535	6	89.1667
ARHGEF25	4217	4175	1693	1670	4156	4108	11042	10969	4165.5	8	520.688
ARHGEF26	1026	1014	2126	2096	9954	9894	11144	11078	6010	8	751.25
ARHGEF28	107	107	NA	NA	240	242	2102	1303	241	6	40.1667
ARHGEF3	NA	NA	NA	NA	NA	NA	12602	12539	12570.5	2	6285.25
ARHGEF33	NA	NA	1730	1705	8919	8852	17326	17324	8885.5	6	1480.92
ARHGEF37	6338	6297	NA	NA	8392	8326	17414	17410	8359	6	1393.17
ARHGEF38	1322	1314	NA	NA	1782	1771	7951	7972	1776.5	6	296.083
ARHGEF39	NA	NA	NA	NA	NA	NA	12534	12472	12503	2	6251.5
ARHGEF4	2348	2329	NA	NA	2896	2873	6893	6902	2884.5	6	480.75
ARHGEF40	4945	4911	NA	NA	4561	4506	10650	10587	4928	6	821.333
ARHGEF5	NA	NA	NA	NA	NA	NA	5766	5754	5760	2	2880
ARHGEF7	NA	NA	NA	NA	2353	2333	16759	15232	8792.5	4	2198.12
ARID1A	NA	NA	2788	2744	9447	9379	77	77	2766	6	461
ARID1B	NA	NA	2075	2047	6922	6867	6955	14061	6894.5	6	1149.08
ARID2	NA	NA	NA	NA	NA	NA	5883	5877	5880	2	2940
ARID3A	1326	1317	73	70	133	135	4685	4630	726	8	90.75
ARID3B	NA	NA	642	629	2036	2023	10581	10523	2029.5	6	338.25
ARID3C	165	161	NA	NA	1328	1315	13494	13443	1321.5	6	220.25
ARID4A	NA	NA	1638	1614	7262	7202	3184	3131	3157.5	6	526.25
ARID4B	NA	NA	2870	2822	5922	5871	1704	1670	2846	6	474.333
ARID5A	NA	NA	NA	NA	NA	NA	16338	16300	16319	2	8159.5
ARID5B	NA	NA	NA	NA	NA	NA	3794	3737	3765.5	2	1882.75
ARIH1	NA	NA	1932	1905	5964	5915	16298	16250	5939.5	6	989.917
ARIH2	NA	NA	NA	NA	NA	NA	17266	17258	17262	2	8631
ARL1	NA	NA	NA	NA	NA	NA	1947	1924	1935.5	2	967.75
ARL10	NA	NA	3301	3250	6657	6607	4080	8322	5343.5	6	890.583
ARL11	NA	NA	NA	NA	10166	10104	9997	9965	10050.5	4	2512.62
ARL13B	NA	NA	NA	NA	6055	6007	12378	12320	9187.5	4	2296.88
ARL14	NA	NA	1129	1104	6831	6781	748	726	1116.5	6	186.083
ARL14EP	NA	NA	NA	NA	NA	NA	9053	9060	9056.5	2	4528.25
ARL14EPL	3725	3690	NA	NA	4950	4895	14630	1541	4310	6	718.333
ARL15	NA	NA	NA	NA	NA	NA	4735	4671	4703	2	2351.5
ARL16	2522	2506	NA	NA	3364	3329	1230	1213	2514	6	419
ARL2	7013	6963	NA	NA	9300	9232	14753	14703	9266	6	1544.33
ARL2BP	NA	NA	NA	NA	NA	NA	4811	4754	4782.5	2	2391.25
ARL3	NA	NA	NA	NA	NA	NA	4743	4681	4712	2	2356
ARL4A	NA	NA	NA	NA	NA	NA	3115	3058	3086.5	2	1543.25
ARL4C	NA	NA	NA	NA	NA	NA	16407	16373	16390	2	8195
ARL4D	NA	NA	NA	NA	NA	NA	12901	12856	12878.5	2	6439.25
ARL5A	2300	2282	NA	NA	3051	3024	2094	2069	2291	6	381.833
ARL5B	1714	1697	NA	NA	2309	2288	2023	2002	2012.5	6	335.417
ARL5C	NA	NA	NA	NA	9930	9868	7690	7707	8787.5	4	2196.88
ARL6	4623	4584	NA	NA	7436	7375	14080	14023	7405.5	6	1234.25
ARL6IP1	NA	NA	NA	NA	NA	NA	8136	8146	8141	2	4070.5
ARL6IP4	6296	6256	NA	NA	5679	5632	17254	17246	6276	6	1046
ARL6IP5	6116	6077	NA	NA	8110	8050	17267	17259	8080	6	1346.67
ARL6IP6	3441	3409	NA	NA	6741	6689	6547	6548	6547.5	6	1091.25
ARL8A	2152	2136	NA	NA	2873	2848	16798	16770	2860.5	6	476.75
ARL8B	NA	NA	NA	NA	NA	NA	12316	12261	12288.5	2	6144.25
ARL9	NA	NA	NA	NA	NA	NA	16701	16673	16687	2	8343.5
ARMC1	NA	NA	NA	NA	NA	NA	16831	16808	16819.5	2	8409.75
ARMC10	NA	NA	NA	NA	6456	6411	14745	14697	10576.5	4	2644.12
ARMC12	5268	5231	NA	NA	6974	6921	12634	12571	6947.5	6	1157.92
ARMC2	NA	NA	NA	NA	NA	NA	17346	17346	17346	2	8673
ARMC3	6390	6351	NA	NA	8713	8649	13118	13075	8681	6	1446.83
ARMC4	5232	5195	NA	NA	6933	6878	2949	2885	5213.5	6	868.917
ARMC5	6639	6593	2028	1999	6737	6685	10831	10766	6662	8	832.75
ARMC6	3975	3944	NA	NA	8484	8421	4236	4180	4208	6	701.333
ARMC7	7929	7866	988	967	2644	2626	12851	12806	5255	8	656.875
ARMC8	NA	NA	NA	NA	NA	NA	2826	2764	2795	2	1397.5
ARMC9	4780	4745	NA	NA	6294	6247	6645	6642	6270.5	6	1045.08
ARMS2	NA	NA	NA	NA	NA	NA	8470	8465	8467.5	2	4233.75
ARNT	2979	2958	652	639	8780	8712	6271	9977	4625	8	578.125
ARNT2	NA	NA	NA	NA	8367	8302	15022	16935	11694.5	4	2923.62
ARNTL	NA	NA	NA	NA	NA	NA	337	321	329	2	164.5
ARNTL2	7410	7355	NA	NA	8140	8077	15136	11908	8108.5	6	1351.42
ARPC1A	NA	NA	NA	NA	NA	NA	5806	5795	5800.5	2	2900.25
ARPC1B	NA	NA	465	456	3477	3437	5157	5135	3457	6	576.167
ARPC2	NA	NA	NA	NA	NA	NA	4500	4448	4474	2	2237
ARPC3	NA	NA	NA	NA	NA	NA	4396	4343	4369.5	2	2184.75
ARPC4	NA	NA	NA	NA	NA	NA	14935	14896	14915.5	2	7457.75
ARPC4-TTLL3	2078	2063	NA	NA	3062	3035	5581	5565	3048.5	6	508.083
ARPC5	NA	NA	NA	NA	NA	NA	9217	9219	9218	2	4609
ARPC5L	NA	NA	NA	NA	NA	NA	14327	14279	14303	2	7151.5
ARPP19	NA	NA	NA	NA	NA	NA	5936	5926	5931	2	2965.5
ARPP21	NA	NA	NA	NA	3843	3801	9044	9052	6443.5	4	1610.88
ARRB1	NA	NA	NA	NA	NA	NA	16400	16365	16382.5	2	8191.25
ARRB2	NA	NA	NA	NA	NA	NA	10066	10032	10049	2	5024.5
ARRDC1	6484	6443	1544	1519	5745	5698	8383	8387	6094	8	761.75
ARRDC2	2881	2862	NA	NA	3342	3308	12769	12711	3325	6	554.167
ARRDC3	4216	4174	NA	NA	7287	7228	8100	8112	7257.5	6	1209.58
ARRDC4	NA	NA	NA	NA	NA	NA	15109	15073	15091	2	7545.5
ARRDC5	NA	NA	NA	NA	NA	NA	5502	17118	11310	2	5655
ARSA	NA	NA	2337	2300	9965	9904	3968	3910	3939	6	656.5
ARSB	4296	4256	3312	3262	5356	5305	13410	13369	4800.5	8	600.062
ARSG	1349	1339	NA	NA	3196	3166	7005	7019	3181	6	530.167
ARSI	4339	4301	2851	2803	7075	7016	4858	4809	4574	8	571.75
ARSJ	7095	7041	NA	NA	9398	9329	3945	3889	7068	6	1178
ARSK	NA	NA	608	595	1600	1585	12600	12537	1592.5	6	265.417
ART1	7025	6975	NA	NA	9314	9245	13743	13694	9279.5	6	1546.58
ART3	NA	NA	NA	NA	NA	NA	1063	1043	1053	2	526.5
ART4	NA	NA	2614	2570	6654	6604	11863	11809	6629	6	1104.83
ART5	3056	3036	NA	NA	781	776	2809	133	1795	6	299.167
ARTN	4400	4362	NA	NA	5861	5811	11724	11669	5836	6	972.667
ARV1	NA	NA	NA	NA	3022	2992	3722	3664	3343	4	835.75
ARVCF	NA	NA	NA	NA	NA	NA	3123	3065	3094	2	1547
AS3MT	1045	1034	NA	NA	1122	1113	2547	2493	1117.5	6	186.25
ASAH1	1727	1710	NA	NA	2501	2484	5908	5899	2492.5	6	415.417
ASAH2	2577	1170	NA	NA	2906	788	10502	14714	2741.5	6	456.917
ASAH2B	NA	NA	NA	NA	NA	NA	11490	11413	11451.5	2	5725.75
ASAP1	NA	NA	NA	NA	NA	NA	5181	1435	3308	2	1654
ASAP2	NA	NA	NA	NA	NA	NA	14532	11870	13201	2	6600.5
ASAP3	1229	1223	NA	NA	2956	2930	2737	3716	2833.5	6	472.25
ASB1	NA	NA	NA	NA	NA	NA	17192	17182	17187	2	8593.5
ASB10	672	668	NA	NA	795	791	14610	14569	793	6	132.167
ASB13	NA	NA	NA	NA	NA	NA	5805	5794	5799.5	2	2899.75
ASB14	NA	NA	NA	NA	NA	NA	16813	16786	16799.5	2	8399.75
ASB15	2238	2220	1241	1217	2126	2106	4797	4737	2173	8	271.625
ASB16	4252	4211	2356	2318	4198	4149	2392	3285	3717	8	464.625
ASB17	3963	3932	NA	NA	5232	5182	15875	15823	5207	6	867.833
ASB18	372	366	NA	NA	523	518	15516	15465	520.5	6	86.75
ASB2	3149	3127	NA	NA	4033	3985	15450	15399	4009	6	668.167
ASB3	2140	2124	NA	NA	3858	3815	15578	15513	3836.5	6	639.417
ASB4	NA	NA	NA	NA	NA	NA	17421	17418	17419.5	2	8709.75
ASB5	3082	3060	NA	NA	1577	1562	10768	12637	3071	6	511.833
ASB6	1062	NA	NA	NA	1592	NA	12441	4967	3279.5	4	819.875
ASB7	NA	NA	NA	NA	NA	NA	9298	9294	9296	2	4648
ASB8	NA	NA	NA	NA	NA	NA	14480	14441	14460.5	2	7230.25
ASCC1	7872	7807	NA	NA	10398	10339	6632	6627	7839.5	6	1306.58
ASCC2	NA	NA	NA	NA	NA	NA	14807	13577	14192	2	7096
ASCC3	6438	6397	380	376	4190	4142	9456	9445	5293.5	8	661.688
ASCL1	NA	NA	NA	NA	NA	NA	14048	13992	14020	2	7010
ASCL2	NA	NA	NA	NA	NA	NA	1698	8472	5085	2	2542.5
ASCL3	6409	6370	NA	NA	7429	7368	15171	15128	7398.5	6	1233.08
ASCL4	NA	NA	NA	NA	NA	NA	1767	1741	1754	2	877
ASCL5	5530	5493	NA	NA	7337	7276	10569	11442	7306.5	6	1217.75
ASF1A	5215	5178	NA	NA	8979	8914	13704	13662	8946.5	6	1491.08
ASF1B	NA	NA	NA	NA	NA	NA	13493	13442	13467.5	2	6733.75
ASGR1	3250	3226	NA	NA	6295	6248	13714	13671	6271.5	6	1045.25
ASGR2	NA	NA	490	479	2867	2842	7109	7121	2854.5	6	475.75
ASH1L	4743	4704	1741	1716	5708	5661	11636	11577	5202	8	650.25
ASH2L	6569	6526	NA	NA	8680	8614	9270	9269	8647	6	1441.17
ASIC1	NA	NA	NA	NA	NA	NA	15567	15506	15536.5	2	7768.25
ASIC2	NA	NA	NA	NA	NA	NA	2898	2830	2864	2	1432
ASIC3	257	251	220	215	3639	3603	3536	3491	1874	8	234.25
ASIC4	5205	5168	2912	2866	7511	7449	10538	9108	6327	8	790.875
ASIC5	7134	7080	NA	NA	7513	7451	14773	14723	7482	6	1247
ASIP	NA	NA	NA	NA	NA	NA	4210	4155	4182.5	2	2091.25
ASL	1412	1403	482	471	417	419	581	553	517.5	8	64.6875
ASNA1	NA	NA	NA	NA	NA	NA	7469	7494	7481.5	2	3740.75
ASNS	NA	NA	NA	NA	NA	NA	6282	6271	6276.5	2	3138.25
ASNSD1	52	53	2841	2794	310	313	260	255	285	8	35.625
ASPA	930	919	NA	NA	1246	1233	2200	2171	1239.5	6	206.583
ASPDH	NA	NA	NA	NA	NA	NA	8442	13274	10858	2	5429
ASPG	3701	3666	NA	NA	8329	8264	3597	3546	3683.5	6	613.917
ASPH	425	421	1663	1639	3988	3942	7967	10274	2802.5	8	350.312
ASPHD1	NA	NA	NA	NA	NA	NA	12518	12455	12486.5	2	6243.25
ASPHD2	NA	NA	NA	NA	NA	NA	7138	7148	7143	2	3571.5
ASPM	3442	3410	2650	2609	5233	5183	9479	9472	4312.5	8	539.062
ASPN	390	384	NA	NA	141	143	12750	846	387	6	64.5
ASPRV1	NA	NA	NA	NA	NA	NA	8194	16539	12366.5	2	6183.25
ASPSCR1	5926	5888	NA	NA	5647	5601	3262	3210	5624	6	937.333
ASRGL1	4082	4049	2718	2675	5897	5846	2680	2620	3383.5	8	422.938
ASS1	2197	2182	NA	NA	2931	2904	4327	4278	2917.5	6	486.25
ASTE1	3216	3190	1831	1805	10387	10327	7578	7598	5397	8	674.625
ASTL	NA	NA	1852	1826	7180	7119	9953	9919	7149.5	6	1191.58
ASTN1	NA	NA	NA	NA	NA	NA	2186	1056	1621	2	810.5
ASTN2	NA	NA	NA	NA	1659	1644	7732	7748	4695.5	4	1173.88
ASUN	NA	NA	NA	NA	NA	NA	16340	12573	14456.5	2	7228.25
ASXL1	225	219	80	77	49	49	5207	5184	149.5	8	18.6875
ASXL2	5387	5348	601	588	2844	2821	12519	2805	2832.5	8	354.062
ASXL3	NA	NA	NA	NA	7601	7536	3043	2988	5289.5	4	1322.38
ASZ1	NA	NA	NA	NA	NA	NA	2998	2948	2973	2	1486.5
ATAD1	NA	NA	NA	NA	NA	NA	4689	4633	4661	2	2330.5
ATAD2	895	885	2582	2539	1063	1055	10566	9692	1801	8	225.125
ATAD2B	NA	NA	NA	NA	NA	NA	925	8994	4959.5	2	2479.75
ATAD3A	5518	5482	2227	2194	5600	5550	9080	9088	5534	8	691.75
ATAD3B	5707	5667	NA	NA	8671	8605	4471	14890	7156	6	1192.67
ATAD3C	169	165	NA	NA	1943	1932	8521	3388	1937.5	6	322.917
ATAD5	NA	NA	NA	NA	7340	7280	5571	16075	7310	4	1827.5
ATAT1	1462	1454	NA	NA	1974	1963	16280	10727	1968.5	6	328.083
ATCAY	NA	NA	NA	NA	NA	NA	8338	8338	8338	2	4169
ATE1	NA	NA	NA	NA	NA	NA	16613	16584	16598.5	2	8299.25
ATF1	NA	NA	NA	NA	NA	NA	8956	8962	8959	2	4479.5
ATF2	NA	NA	NA	NA	NA	NA	13021	12968	12994.5	2	6497.25
ATF3	NA	NA	NA	NA	NA	NA	13063	13019	13041	2	6520.5
ATF4	5420	5381	NA	NA	5189	5138	4093	14725	5285	6	880.833
ATF5	7695	7636	NA	NA	9854	9791	14314	14269	9822.5	6	1637.08
ATF6	NA	NA	NA	NA	NA	NA	17234	17224	17229	2	8614.5
ATF6B	3949	3917	NA	NA	4878	4823	10541	7367	4850.5	6	808.417
ATF7	NA	NA	NA	NA	NA	NA	9734	9724	9729	2	4864.5
ATF7IP	NA	NA	2213	2180	6414	6368	9096	4439	5403.5	6	900.583
ATF7IP2	7053	7002	1440	1418	7441	7380	12466	12406	7216.5	8	902.062
ATG10	1746	1729	NA	NA	2342	2322	10371	10309	2332	6	388.667
ATG12	7542	7485	NA	NA	9941	9880	7777	7794	7785.5	6	1297.58
ATG13	NA	NA	NA	NA	NA	NA	14316	15289	14802.5	2	7401.25
ATG14	NA	NA	NA	NA	NA	NA	435	409	422	2	211
ATG16L1	NA	NA	NA	NA	1466	1453	2506	2455	1960.5	4	490.125
ATG16L2	5537	5500	NA	NA	10107	10044	3276	3229	5518.5	6	919.75
ATG2A	NA	NA	NA	NA	NA	NA	12826	12776	12801	2	6400.5
ATG2B	NA	NA	NA	NA	9729	9664	12256	12254	10991.5	4	2747.88
ATG3	NA	NA	NA	NA	NA	NA	7805	7818	7811.5	2	3905.75
ATG4B	694	689	NA	NA	920	913	12565	4987	916.5	6	152.75
ATG4C	5639	5601	1156	1131	9590	9526	16736	16704	7582.5	8	947.812
ATG4D	2804	2786	NA	NA	6049	6001	8899	4917	5459	6	909.833
ATG5	7823	7758	NA	NA	10328	10268	16655	16625	10298	6	1716.33
ATG7	2613	2591	3245	3193	10503	10442	16390	16356	6843.5	8	855.438
ATG9A	NA	NA	NA	NA	NA	NA	6225	6217	6221	2	3110.5
ATG9B	3765	3728	NA	NA	1203	1191	12430	12373	3746.5	6	624.417
ATHL1	803	796	NA	NA	3668	3631	7275	12796	3649.5	6	608.25
ATIC	7761	7701	2012	1983	8603	8537	14239	14189	8149	8	1018.62
ATL1	240	232	NA	NA	360	362	10864	10798	361	6	60.1667
ATL2	NA	NA	NA	NA	NA	NA	10225	10168	10196.5	2	5098.25
ATL3	NA	NA	3243	3191	3869	3825	12205	12149	3847	6	641.167
ATM	3097	3074	2859	2811	3474	3434	16834	5420	3265.5	8	408.188
ATMIN	NA	NA	NA	NA	NA	NA	4259	4205	4232	2	2116
ATN1	NA	NA	3382	3332	9633	9568	17467	16416	9600.5	6	1600.08
ATOH1	NA	NA	NA	NA	NA	NA	11186	11121	11153.5	2	5576.75
ATOH7	NA	NA	NA	NA	NA	NA	5996	5986	5991	2	2995.5
ATOH8	NA	NA	NA	NA	7291	7231	2449	2403	4840	4	1210
ATOX1	NA	NA	NA	NA	NA	NA	11783	11725	11754	2	5877
ATP10A	7090	7036	605	592	2379	2363	9563	2472	2425.5	8	303.188
ATP10B	5469	5432	1573	1547	5228	5178	3825	3766	4501.5	8	562.688
ATP10D	5421	5382	3005	2955	9408	9339	12381	12323	7380	8	922.5
ATP11A	4670	4631	1390	1368	8910	8843	8843	8852	6756.5	8	844.562
ATP11B	NA	NA	1376	1354	7630	7564	5625	5613	5619	6	936.5
ATP12A	NA	NA	525	513	616	612	4790	14261	614	6	102.333
ATP13A1	NA	NA	1783	1757	8542	8476	16938	11132	8509	6	1418.17
ATP13A2	4172	4131	731	715	6610	6562	2369	2105	3250	8	406.25
ATP13A3	NA	NA	NA	NA	NA	NA	6417	1914	4165.5	2	2082.75
ATP13A4	4476	4435	3037	2986	8672	8606	5902	5895	5185.5	8	648.188
ATP13A5	3035	3014	947	925	9553	9488	3555	13376	3295	8	411.875
ATP1A1	249	242	NA	NA	375	377	13831	13774	376	6	62.6667
ATP1A2	NA	NA	NA	NA	408	409	7530	7559	3969.5	4	992.375
ATP1A3	NA	NA	NA	NA	NA	NA	16755	16726	16740.5	2	8370.25
ATP1A4	4398	4360	2309	2275	9441	9373	17457	17452	6885.5	8	860.688
ATP1B1	NA	NA	NA	NA	NA	NA	12154	12100	12127	2	6063.5
ATP1B2	NA	NA	NA	NA	NA	NA	13180	13133	13156.5	2	6578.25
ATP1B3	NA	NA	NA	NA	NA	NA	1420	1417	1418.5	2	709.25
ATP2A1	4609	4570	514	503	7847	7788	9441	9433	6198.5	8	774.812
ATP2A2	NA	NA	NA	NA	NA	NA	739	716	727.5	2	363.75
ATP2A3	NA	NA	2195	2162	3947	3902	13922	6003	3924.5	6	654.083
ATP2B1	NA	NA	NA	NA	NA	NA	14108	14048	14078	2	7039
ATP2B2	NA	NA	NA	NA	NA	NA	16816	16790	16803	2	8401.5
ATP2B4	NA	NA	NA	NA	NA	NA	5298	5275	5286.5	2	2643.25
ATP2C1	NA	NA	881	863	1157	1146	8459	8453	1151.5	6	191.917
ATP2C2	1734	1717	2688	2646	4892	4837	10413	6149	3762.5	8	470.312
ATP4A	NA	NA	847	829	463	459	12445	4746	838	6	139.667
ATP4B	NA	NA	NA	NA	2833	2810	3969	5140	3401	4	850.25
ATP5A1	2912	2891	NA	NA	9548	9483	3640	3584	3612	6	602
ATP5B	NA	NA	NA	NA	NA	NA	7243	7761	7502	2	3751
ATP5C1	NA	NA	NA	NA	NA	NA	9003	9010	9006.5	2	4503.25
ATP5D	NA	NA	NA	NA	NA	NA	1156	1138	1147	2	573.5
ATP5F1	NA	NA	NA	NA	NA	NA	8410	8410	8410	2	4205
ATP5G1	NA	NA	NA	NA	NA	NA	3309	3261	3285	2	1642.5
ATP5G2	3237	3213	NA	NA	4305	4254	12106	12055	4279.5	6	713.25
ATP5G3	NA	NA	NA	NA	NA	NA	8829	8838	8833.5	2	4416.75
ATP5H	NA	NA	NA	NA	NA	NA	15657	15585	15621	2	7810.5
ATP5I	NA	NA	NA	NA	NA	NA	6312	6301	6306.5	2	3153.25
ATP5J	NA	NA	NA	NA	NA	NA	10583	10526	10554.5	2	5277.25
ATP5J2	NA	NA	NA	NA	NA	NA	6024	6018	6021	2	3010.5
ATP5J2-PTCD1	NA	NA	NA	NA	NA	NA	6481	6469	6475	2	3237.5
ATP5L	NA	NA	NA	NA	NA	NA	17005	16979	16992	2	8496
ATP5L2	NA	NA	NA	NA	NA	NA	13046	13002	13024	2	6512
ATP5O	NA	NA	NA	NA	NA	NA	804	5280	3042	2	1521
ATP5S	2189	2175	NA	NA	3427	3387	16787	16758	3407	6	567.833
ATP5SL	6170	6129	NA	NA	7413	7353	7908	15097	7383	6	1230.5
ATP6AP1L	NA	NA	NA	NA	NA	NA	7250	4358	5804	2	2902
ATP6V0A1	NA	NA	1047	1025	2084	2069	1760	1735	1747.5	6	291.25
ATP6V0A2	1819	1803	1704	1680	2849	2826	5776	5771	2322.5	8	290.312
ATP6V0A4	4369	4332	932	912	1669	1654	2014	3403	1841.5	8	230.188
ATP6V0B	NA	NA	NA	NA	NA	NA	15521	15468	15494.5	2	7747.25
ATP6V0C	NA	NA	NA	NA	NA	NA	17424	17421	17422.5	2	8711.25
ATP6V0D1	NA	NA	NA	NA	NA	NA	9341	9339	9340	2	4670
ATP6V0D2	NA	NA	3350	3300	6798	6748	17104	17089	6773	6	1128.83
ATP6V0E1	NA	NA	NA	NA	NA	NA	15419	15371	15395	2	7697.5
ATP6V0E2	4644	4605	NA	NA	8691	8625	4524	4472	4624.5	6	770.75
ATP6V1A	NA	NA	NA	NA	NA	NA	14601	14560	14580.5	2	7290.25
ATP6V1B1	NA	NA	1040	1019	1687	1674	7710	7727	1680.5	6	280.083
ATP6V1B2	NA	NA	NA	NA	8042	7982	8199	1596	8012	4	2003
ATP6V1C1	NA	NA	NA	NA	2876	2852	13137	13094	7985	4	1996.25
ATP6V1C2	NA	NA	NA	NA	4455	4402	7804	7817	6129.5	4	1532.38
ATP6V1D	NA	NA	NA	NA	NA	NA	2545	2491	2518	2	1259
ATP6V1E1	NA	NA	NA	NA	NA	NA	11354	11282	11318	2	5659
ATP6V1E2	NA	NA	NA	NA	NA	NA	9685	9671	9678	2	4839
ATP6V1F	NA	NA	NA	NA	NA	NA	17439	17437	17438	2	8719
ATP6V1G1	NA	NA	NA	NA	NA	NA	7887	7907	7897	2	3948.5
ATP6V1G2	NA	NA	NA	NA	NA	NA	13648	13606	13627	2	6813.5
ATP6V1G3	706	702	NA	NA	8737	8675	2510	2460	2485	6	414.167
ATP6V1H	NA	NA	NA	NA	NA	NA	4791	4732	4761.5	2	2380.75
ATP7B	7428	7373	812	794	4005	3959	9256	13885	5689	8	711.125
ATP8A1	NA	NA	1242	1218	6696	6643	3788	8548	5215.5	6	869.25
ATP8A2	NA	NA	2937	2888	7543	7481	9233	3527	5504	6	917.333
ATP8B2	NA	NA	2137	2106	6956	6903	13713	13670	6929.5	6	1154.92
ATP8B3	41	40	973	951	288	289	9924	9896	620	8	77.5
ATP8B4	5397	5359	1712	1617	6256	7841	14730	13923	5826.5	8	728.312
ATP9A	NA	NA	2765	2721	4291	4239	1942	1919	2743	6	457.167
ATP9B	4	4	906	887	577	575	8733	17356	732	8	91.5
ATPAF1	3595	3562	NA	NA	1428	1416	5201	5177	3578.5	6	596.417
ATPAF2	NA	NA	NA	NA	NA	NA	13562	13524	13543	2	6771.5
ATPIF1	NA	NA	1700	1677	4460	4407	16883	16866	4433.5	6	738.917
ATR	3779	3742	3077	3025	6446	6401	8204	8930	5090	8	636.25
ATRAID	NA	NA	NA	NA	NA	NA	11513	11440	11476.5	2	5738.25
ATRIP	NA	NA	NA	NA	NA	NA	8556	16816	12686	2	6343
ATRN	NA	NA	739	723	2333	2313	1584	1557	1570.5	6	261.75
ATRNL1	5725	5684	2027	1998	4719	4663	14003	13949	5201.5	8	650.188
ATXN1	NA	NA	NA	NA	NA	NA	2168	5079	3623.5	2	1811.75
ATXN10	NA	NA	NA	NA	NA	NA	6486	6476	6481	2	3240.5
ATXN1L	NA	NA	NA	NA	NA	NA	14140	9576	11858	2	5929
ATXN2	157	153	NA	NA	834	829	10997	10423	831.5	6	138.583
ATXN2L	NA	NA	NA	NA	NA	NA	11483	11406	11444.5	2	5722.25
ATXN3	NA	NA	NA	NA	10544	10483	7069	7085	8784	4	2196
ATXN7	NA	NA	2352	2314	4346	4296	470	14795	3324	6	554
ATXN7L1	NA	NA	NA	NA	NA	NA	17028	17004	17016	2	8508
ATXN7L2	NA	NA	NA	NA	NA	NA	4043	3985	4014	2	2007
ATXN7L3	NA	NA	NA	NA	NA	NA	4755	4690	4722.5	2	2361.25
ATXN7L3B	NA	NA	NA	NA	NA	NA	10472	10413	10442.5	2	5221.25
AUH	7796	7735	NA	NA	10291	10233	14783	14739	10262	6	1710.33
AUNIP	4143	4641	1756	1730	4574	9231	5912	12916	4607.5	8	575.938
AUP1	NA	NA	NA	NA	NA	NA	6023	6017	6020	2	3010
AURKA	NA	NA	NA	NA	NA	NA	11373	11298	11335.5	2	5667.75
AURKAIP1	NA	NA	NA	NA	NA	NA	2575	2521	2548	2	1274
AURKB	3167	3143	NA	NA	3373	3337	11973	11921	3355	6	559.167
AURKC	5939	5900	NA	NA	8697	8631	1510	1492	5919.5	6	986.583
AUTS2	7192	7139	NA	NA	6715	6662	11614	11552	7165.5	6	1194.25
AVEN	6546	6503	3174	3125	7577	7515	16673	16645	7030.5	8	878.812
AVIL	5116	5082	920	901	3461	3421	1234	1217	2327.5	8	290.938
AVL9	4941	4907	NA	NA	3694	3656	6909	6916	4924	6	820.667
AVP	NA	NA	NA	NA	NA	NA	9203	9206	9204.5	2	4602.25
AVPI1	NA	NA	NA	NA	NA	NA	6515	6509	6512	2	3256
AVPR1A	NA	NA	NA	NA	NA	NA	9101	9111	9106	2	4553
AVPR1B	5979	5941	1792	1766	4374	4324	4298	4249	4311	8	538.875
AXDND1	4536	4497	NA	NA	6023	5977	4607	9068	5292	6	882
AXIN1	4420	4379	NA	NA	5880	5829	12619	15834	5854.5	6	975.75
AXIN2	NA	NA	NA	NA	9426	9357	3588	3539	6472.5	4	1618.12
AXL	NA	NA	2924	2875	5554	5503	3592	14217	4547.5	6	757.917
AZGP1	NA	NA	NA	NA	NA	NA	7373	13038	10205.5	2	5102.75
AZI1	4116	4079	3193	3143	5342	5291	9591	9585	4703.5	8	587.938
AZI2	NA	NA	NA	NA	NA	NA	16488	16452	16470	2	8235
AZIN1	NA	NA	24	22	54	54	9634	9626	54	6	9
AZU1	7968	7904	NA	NA	10511	10450	2161	2133	7936	6	1322.67
B2M	7275	7221	NA	NA	9619	9555	17415	17411	9587	6	1597.83
B3GALNT1	5441	5401	NA	NA	6835	6784	14700	14657	6809.5	6	1134.92
B3GALNT2	7947	7884	NA	NA	9761	9698	14881	14835	9729.5	6	1621.58
B3GALT1	NA	NA	NA	NA	NA	NA	345	329	337	2	168.5
B3GALT2	NA	NA	NA	NA	NA	NA	13038	12993	13015.5	2	6507.75
B3GALT4	NA	NA	NA	NA	NA	NA	2425	2383	2404	2	1202
B3GALT5	NA	NA	787	769	6203	6156	3893	3839	3866	6	644.333
B3GALT6	1473	1464	NA	NA	1996	1986	14904	14860	1991	6	331.833
B3GALTL	1636	1621	NA	NA	2209	2189	2815	2753	2199	6	366.5
B3GAT1	3781	3744	NA	NA	8369	8304	7827	7842	7834.5	6	1305.75
B3GAT2	2391	2372	NA	NA	3508	3469	13001	12948	3488.5	6	581.417
B3GAT3	1565	1551	NA	NA	2105	2086	3461	3417	2095.5	6	349.25
B3GNT1	NA	NA	NA	NA	NA	NA	12186	12129	12157.5	2	6078.75
B3GNT2	NA	NA	NA	NA	NA	NA	12171	12116	12143.5	2	6071.75
B3GNT3	NA	NA	NA	NA	5976	5927	6935	10481	6455.5	4	1613.88
B3GNT4	6051	6009	116	111	609	606	4217	4813	2413	8	301.625
B3GNT5	NA	NA	NA	NA	NA	NA	10682	10619	10650.5	2	5325.25
B3GNT7	NA	NA	NA	NA	2002	1991	2459	2413	2207.5	4	551.875
B3GNT8	NA	NA	NA	NA	4038	3989	2564	2508	3276.5	4	819.125
B3GNT9	NA	NA	NA	NA	NA	NA	3409	3370	3389.5	2	1694.75
B3GNTL1	2236	2218	NA	NA	1409	1397	975	961	1403	6	233.833
B4GALNT1	NA	NA	NA	NA	NA	NA	839	546	692.5	2	346.25
B4GALNT2	7320	7266	NA	NA	10076	10013	2655	2592	7293	6	1215.5
B4GALNT3	NA	NA	NA	NA	1057	1049	11803	5165	3111	4	777.75
B4GALNT4	2371	2352	NA	NA	3142	3114	8887	8895	3128	6	521.333
B4GALT1	2302	2284	NA	NA	2520	2502	15959	15901	2511	6	418.5
B4GALT2	NA	NA	NA	NA	NA	NA	6770	6781	6775.5	2	3387.75
B4GALT3	NA	NA	NA	NA	119	121	2969	2903	1512	4	378
B4GALT4	NA	NA	NA	NA	6716	6663	5599	5584	6131	4	1532.75
B4GALT5	NA	NA	NA	NA	9190	9123	9245	9245	9217.5	4	2304.38
B4GALT6	NA	NA	NA	NA	NA	NA	9883	9860	9871.5	2	4935.75
B4GALT7	4428	4386	NA	NA	5181	5130	9913	9887	5155.5	6	859.25
B9D1	NA	NA	NA	NA	NA	NA	3504	3462	3483	2	1741.5
B9D2	NA	NA	NA	NA	NA	NA	2086	2062	2074	2	1037
BAALC	NA	NA	NA	NA	NA	NA	390	364	377	2	188.5
BAAT	NA	NA	NA	NA	NA	NA	15260	15214	15237	2	7618.5
BABAM1	NA	NA	NA	NA	NA	NA	7255	7275	7265	2	3632.5
BACE1	NA	NA	NA	NA	NA	NA	4439	4387	4413	2	2206.5
BACE2	NA	NA	NA	NA	NA	NA	15351	15308	15329.5	2	7664.75
BACH1	NA	NA	NA	NA	NA	NA	5706	5698	5702	2	2851
BACH2	1432	1424	NA	NA	1932	1921	4145	4091	1926.5	6	321.083
BAD	7449	7394	NA	NA	9839	9776	12019	14599	9807.5	6	1634.58
BAG1	NA	NA	NA	NA	NA	NA	8670	8671	8670.5	2	4335.25
BAG2	NA	NA	NA	NA	NA	NA	6130	6126	6128	2	3064
BAG3	NA	NA	NA	NA	NA	NA	464	440	452	2	226
BAG4	NA	NA	NA	NA	NA	NA	3001	15179	9090	2	4545
BAG5	4301	4261	NA	NA	5725	5677	11058	10984	5701	6	950.167
BAG6	3576	3542	NA	NA	8221	8156	3776	3715	3745.5	6	624.25
BAHD1	NA	NA	NA	NA	NA	NA	3306	3256	3281	2	1640.5
BAI1	NA	NA	1377	1355	6690	6638	6531	6528	6529.5	6	1088.25
BAI2	NA	NA	NA	NA	NA	NA	13712	13669	13690.5	2	6845.25
BAI3	7277	7223	NA	NA	7015	6960	3414	3376	6987.5	6	1164.58
BAIAP2	6091	6050	NA	NA	8069	8009	10909	10838	8039	6	1339.83
BAIAP2L1	4965	4932	NA	NA	3730	3691	11668	11613	4948.5	6	824.75
BAIAP2L2	5367	5329	876	857	5316	5264	9969	9932	5322.5	8	665.312
BAIAP3	3904	3870	NA	NA	6541	6494	7389	6895	6517.5	6	1086.25
BAK1	3266	3242	NA	NA	4344	4294	10534	10486	4319	6	719.833
BAMBI	NA	NA	NA	NA	NA	NA	13481	16434	14957.5	2	7478.75
BANF2	NA	NA	NA	NA	NA	NA	8779	8787	8783	2	4391.5
BANK1	1860	1846	NA	NA	3229	3199	8589	8598	3214	6	535.667
BANP	NA	NA	NA	NA	NA	NA	15733	15666	15699.5	2	7849.75
BAP1	NA	NA	NA	NA	NA	NA	6060	6050	6055	2	3027.5
BARD1	4001	5077	NA	NA	5287	6716	4767	9405	5182	6	863.667
BARHL1	NA	NA	NA	NA	NA	NA	4757	4692	4724.5	2	2362.25
BARHL2	NA	NA	1068	1045	3232	3202	7814	7827	3217	6	536.167
BARX1	NA	NA	436	429	1373	1361	9976	9939	1367	6	227.833
BARX2	NA	NA	NA	NA	NA	NA	14654	14609	14631.5	2	7315.75
BASP1	NA	NA	NA	NA	NA	NA	2897	2829	2863	2	1431.5
BATF	NA	NA	NA	NA	NA	NA	16814	16787	16800.5	2	8400.25
BATF2	NA	NA	NA	NA	NA	NA	12688	12631	12659.5	2	6329.75
BATF3	NA	NA	NA	NA	NA	NA	15897	15841	15869	2	7934.5
BAX	5127	5094	NA	NA	6796	6746	15829	15769	6771	6	1128.5
BAZ1A	NA	NA	NA	NA	NA	NA	12247	12186	12216.5	2	6108.25
BAZ1B	NA	NA	1259	1234	3256	3224	13475	11198	3240	6	540
BAZ2A	6436	6395	401	398	6077	6027	13236	4071	6052	8	756.5
BAZ2B	NA	NA	NA	NA	6878	6822	12496	14910	9687	4	2421.75
BBC3	5218	5181	NA	NA	6905	6851	5282	5259	5270.5	6	878.417
BBIP1	NA	NA	NA	NA	NA	NA	1714	1681	1697.5	2	848.75
BBOX1	3353	5429	NA	NA	3670	5556	9019	14897	5492.5	6	915.417
BBS1	1075	1064	NA	NA	5514	5465	2092	2068	2080	6	346.667
BBS12	1286	1281	NA	NA	2959	2933	113	647	1283.5	6	213.917
BBS2	6907	6860	NA	NA	9231	9163	14920	14881	9197	6	1532.83
BBS4	3669	3635	NA	NA	7846	7787	3406	3364	3652	6	608.667
BBS5	NA	NA	NA	NA	NA	NA	10647	10562	10604.5	2	5302.25
BBS7	NA	NA	NA	NA	NA	NA	5997	5988	5992.5	2	2996.25
BBS9	4738	4699	NA	NA	6239	6191	15159	15704	6215	6	1035.83
BBX	NA	NA	NA	NA	7474	7415	10923	10850	9162	4	2290.5
BCAM	NA	NA	NA	NA	7960	7901	11489	15501	9724.5	4	2431.12
BCAN	3356	3324	2741	2698	10426	10367	8994	8999	6175	8	771.875
BCAP29	7494	7439	NA	NA	7196	7134	12237	12179	7466.5	6	1244.42
BCAR1	3566	3532	NA	NA	6757	6706	4302	16702	5504	6	917.333
BCAR3	4075	4043	NA	NA	5387	5337	1449	1443	4059	6	676.5
BCAS1	7186	7133	NA	NA	6958	6905	1892	6215	6931.5	6	1155.25
BCAS2	NA	NA	NA	NA	NA	NA	4350	13517	8933.5	2	4466.75
BCAS3	4468	4427	NA	NA	9102	9035	4619	4563	4591	6	765.167
BCAS4	7292	7237	NA	NA	9657	9592	1245	1233	7264.5	6	1210.75
BCAT1	7066	7013	NA	NA	5407	5358	15944	15888	7039.5	6	1173.25
BCAT2	6880	6833	2768	2724	8943	8879	6453	6439	6643	8	830.375
BCCIP	NA	NA	NA	NA	NA	NA	12789	12736	12762.5	2	6381.25
BCDIN3D	NA	NA	NA	NA	NA	NA	508	481	494.5	2	247.25
BCHE	3627	3595	2335	2298	4703	4647	10602	10540	4137	8	517.125
BCKDHA	4268	4227	3403	3355	8138	8076	15044	15010	6172	8	771.5
BCKDHB	3099	3076	2248	2214	3553	3515	17440	17438	3307	8	413.375
BCKDK	NA	NA	NA	NA	9804	9741	11093	11023	10413.5	4	2603.38
BCL11A	NA	NA	NA	NA	NA	NA	4870	4824	4847	2	2423.5
BCL11B	NA	NA	NA	NA	NA	NA	2342	2300	2321	2	1160.5
BCL2	NA	NA	NA	NA	NA	NA	8944	8951	8947.5	2	4473.75
BCL2A1	6813	6768	NA	NA	9045	8981	4604	4551	6790.5	6	1131.75
BCL2L1	5384	5345	NA	NA	7129	7071	15945	15889	7100	6	1183.33
BCL2L10	NA	NA	NA	NA	NA	NA	15708	15633	15670.5	2	7835.25
BCL2L11	NA	NA	NA	NA	NA	NA	14795	14754	14774.5	2	7387.25
BCL2L12	203	197	NA	NA	328	328	13107	13065	328	6	54.6667
BCL2L13	NA	NA	NA	NA	NA	NA	15624	14407	15015.5	2	7507.75
BCL2L14	NA	NA	NA	NA	NA	NA	16490	16455	16472.5	2	8236.25
BCL2L15	NA	NA	NA	NA	NA	NA	13739	13691	13715	2	6857.5
BCL2L2	142	139	NA	NA	225	225	5613	5603	225	6	37.5
BCL2L2-PABPN1	112	112	NA	NA	175	176	6826	6830	175.5	6	29.25
BCL3	NA	NA	NA	NA	NA	NA	10625	10566	10595.5	2	5297.75
BCL6	NA	NA	NA	NA	NA	NA	8319	8318	8318.5	2	4159.25
BCL6B	NA	NA	NA	NA	NA	NA	5421	5415	5418	2	2709
BCL7A	NA	NA	NA	NA	NA	NA	5666	5655	5660.5	2	2830.25
BCL7B	NA	NA	NA	NA	NA	NA	9620	9612	9616	2	4808
BCL7C	7795	7734	NA	NA	10287	10229	7032	7044	7764.5	6	1294.08
BCL9	NA	NA	NA	NA	NA	NA	5377	5368	5372.5	2	2686.25
BCL9L	NA	NA	NA	NA	NA	NA	5483	13907	9695	2	4847.5
BCLAF1	1489	1480	1564	1538	1082	1074	284	275	1281	8	160.125
BCMO1	5096	5060	2537	2494	5671	5624	11063	12871	5360	8	670
BCO2	683	678	1050	308	1481	70	5281	7638	866.5	8	108.312
BCR	6370	6330	NA	NA	6343	6297	1098	1080	6313.5	6	1052.25
BCS1L	6277	6238	NA	NA	9505	9438	9827	9811	9471.5	6	1578.58
BDH1	NA	NA	NA	NA	7827	7769	2077	2056	4923	4	1230.75
BDH2	6645	6599	NA	NA	8041	7981	9596	10927	8011	6	1335.17
BDKRB1	NA	NA	2929	2880	2357	2337	11245	14028	2904.5	6	484.083
BDKRB2	NA	NA	NA	NA	NA	NA	16129	16073	16101	2	8050.5
BDNF	NA	NA	NA	NA	NA	NA	3497	3454	3475.5	2	1737.75
BDP1	5917	5879	2810	2765	5934	5884	16960	7047	5900.5	8	737.562
BEAN1	4283	4242	NA	NA	6993	6938	7091	7106	6965.5	6	1160.92
BECN1	641	636	NA	NA	636	633	11192	11128	638.5	6	106.417
BEGAIN	NA	NA	NA	NA	8303	8240	5635	3177	6937.5	4	1734.38
BEND3	NA	NA	NA	NA	NA	NA	13440	13397	13418.5	2	6709.25
BEND4	82	83	NA	NA	128	130	16835	16813	129	6	21.5
BEND5	NA	NA	NA	NA	NA	NA	10390	10326	10358	2	5179
BEND6	NA	NA	NA	NA	NA	NA	111	103	107	2	53.5
BEND7	4121	4084	NA	NA	5447	5398	8141	8148	5422.5	6	903.75
BEST1	2869	2851	368	364	9801	9738	9879	9858	6303.5	8	787.938
BEST2	2649	2627	381	377	2823	2799	3385	9732	2724	8	340.5
BEST3	6283	6244	2025	1996	6659	6609	16722	16689	6446	8	805.75
BEST4	3142	3119	NA	NA	5561	5510	11019	10947	5535.5	6	922.583
BET1	4973	4939	NA	NA	6557	6511	17044	17029	6534	6	1089
BET1L	NA	NA	NA	NA	NA	NA	15900	15846	15873	2	7936.5
BFAR	834	826	NA	NA	1124	1115	2867	2799	1119.5	6	186.583
BFSP1	4597	4557	NA	NA	6093	6043	13218	11783	6068	6	1011.33
BFSP2	2761	2743	NA	NA	3684	3646	9077	9086	3665	6	610.833
BGLAP	7096	7042	NA	NA	9403	9334	4995	4964	7069	6	1178.17
BHLHA15	NA	NA	NA	NA	NA	NA	6623	6616	6619.5	2	3309.75
BHLHA9	NA	NA	NA	NA	1438	1427	3992	3935	2686.5	4	671.625
BHLHE22	NA	NA	2863	2815	8879	8812	820	795	2839	6	473.167
BHLHE23	NA	NA	3326	3276	8699	8633	3507	3465	3486	6	581
BHLHE40	NA	NA	NA	NA	NA	NA	13031	12985	13008	2	6504
BHLHE41	NA	NA	2635	2594	3335	3301	9992	9960	3318	6	553
BHMT	7727	7667	NA	NA	10202	10140	16846	16828	10171	6	1695.17
BHMT2	646	642	NA	NA	602	599	5118	5093	644	6	107.333
BICC1	NA	NA	NA	NA	NA	NA	5590	5574	5582	2	2791
BICD1	NA	NA	NA	NA	NA	NA	14252	14201	14226.5	2	7113.25
BICD2	NA	NA	NA	NA	NA	NA	2341	8894	5617.5	2	2808.75
BID	NA	NA	NA	NA	NA	NA	5667	5657	5662	2	2831
BIK	NA	NA	1883	1857	5816	5768	15207	16582	5792	6	965.333
BIN1	NA	NA	NA	NA	NA	NA	14955	14913	14934	2	7467
BIN2	NA	NA	NA	NA	NA	NA	13279	13243	13261	2	6630.5
BIN3	5855	5812	NA	NA	7732	7670	13994	13942	7701	6	1283.5
BIRC2	1457	1448	NA	NA	1335	1323	2984	2923	1452.5	6	242.083
BIRC3	NA	NA	NA	NA	NA	NA	5760	5054	5407	2	2703.5
BIRC5	NA	NA	NA	NA	8396	8331	3714	3656	6022.5	4	1505.62
BIRC6	NA	NA	2185	2153	8959	8896	3296	9569	6096	6	1016
BIRC7	116	115	NA	NA	182	182	2689	2632	182	6	30.3333
BIVM	NA	NA	NA	NA	NA	NA	15639	15566	15602.5	2	7801.25
BLCAP	NA	NA	NA	NA	NA	NA	3917	3862	3889.5	2	1944.75
BLID	NA	NA	NA	NA	NA	NA	8865	8873	8869	2	4434.5
BLK	4269	4228	2617	2573	4670	4614	40	40	3422.5	8	427.812
BLM	5493	5457	NA	NA	9999	9937	12055	13578	9968	6	1661.33
BLMH	7110	7057	NA	NA	9721	9655	8591	8600	8595.5	6	1432.58
BLNK	NA	NA	NA	NA	NA	NA	5693	15137	10415	2	5207.5
BLOC1S1	NA	NA	NA	NA	NA	NA	15121	15087	15104	2	7552
BLOC1S2	NA	NA	NA	NA	NA	NA	292	281	286.5	2	143.25
BLOC1S3	NA	NA	NA	NA	2572	2556	4759	4695	3633.5	4	908.375
BLOC1S4	NA	NA	NA	NA	NA	NA	11870	8174	10022	2	5011
BLOC1S5	NA	NA	NA	NA	NA	NA	16454	16418	16436	2	8218
BLOC1S6	4954	4920	NA	NA	6534	6486	4014	3960	4937	6	822.833
BLVRA	3400	3370	NA	NA	4516	4463	2544	12252	3931.5	6	655.25
BLVRB	7369	292	NA	NA	9093	344	16244	1224	4296.5	6	716.083
BLZF1	3133	3110	NA	NA	4143	4095	383	358	3121.5	6	520.25
BMF	NA	NA	NA	NA	NA	NA	4936	4900	4918	2	2459
BMI1	NA	NA	NA	NA	NA	NA	1617	1589	1603	2	801.5
BMP1	NA	NA	NA	NA	NA	NA	17444	8150	12797	2	6398.5
BMP10	NA	NA	NA	NA	NA	NA	5125	5098	5111.5	2	2555.75
BMP2	2786	2768	NA	NA	3713	3676	4442	4389	3694.5	6	615.75
BMP2K	4610	4571	NA	NA	6478	6432	3062	6713	5521	6	920.167
BMP3	NA	NA	NA	NA	NA	NA	2677	2616	2646.5	2	1323.25
BMP4	NA	NA	NA	NA	NA	NA	16243	16193	16218	2	8109
BMP5	5992	5954	NA	NA	7925	7867	3764	39	5973	6	995.5
BMP6	NA	NA	NA	NA	NA	NA	3955	8526	6240.5	2	3120.25
BMP7	NA	NA	NA	NA	NA	NA	15429	15379	15404	2	7702
BMP8A	NA	NA	NA	NA	NA	NA	12622	12560	12591	2	6295.5
BMP8B	NA	NA	NA	NA	NA	NA	11442	11365	11403.5	2	5701.75
BMPER	1981	1967	NA	NA	680	675	7669	7351	1974	6	329
BMPR1A	NA	NA	NA	NA	NA	NA	2313	2273	2293	2	1146.5
BMPR1B	409	403	NA	NA	839	833	16468	16429	836	6	139.333
BMPR2	4411	4370	NA	NA	4111	4064	3571	3520	4087.5	6	681.25
BMS1	NA	NA	665	651	2156	2136	1190	1174	1182	6	197
BNC1	NA	NA	NA	NA	NA	NA	4669	4614	4641.5	2	2320.75
BNC2	NA	NA	NA	NA	NA	NA	6662	5765	6213.5	2	3106.75
BNIP1	NA	NA	NA	NA	NA	NA	11283	11217	11250	2	5625
BNIP2	NA	NA	1866	1840	5068	5018	9850	9829	5043	6	840.5
BNIP3	NA	NA	NA	NA	NA	NA	15331	15290	15310.5	2	7655.25
BNIP3L	NA	NA	NA	NA	NA	NA	15209	15168	15188.5	2	7594.25
BNIPL	NA	NA	NA	NA	NA	NA	2732	2672	2702	2	1351
BOC	6072	6031	2395	2355	3021	2991	16466	16427	4526	8	565.75
BOD1	NA	NA	NA	NA	NA	NA	12924	12876	12900	2	6450
BOD1L1	1477	1468	625	612	776	772	245	43	698.5	8	87.3125
BOD1L2	NA	NA	NA	NA	10205	10143	5280	5258	7711.5	4	1927.88
BOK	NA	NA	NA	NA	NA	NA	7116	7130	7123	2	3561.5
BOLA1	NA	NA	NA	NA	10019	9957	906	883	5431.5	4	1357.88
BOLA3	NA	NA	NA	NA	NA	NA	4623	4567	4595	2	2297.5
BOLL	NA	NA	NA	NA	NA	NA	10470	10412	10441	2	5220.5
BORA	7151	7097	NA	NA	9473	9406	6467	6453	7124	6	1187.33
BPGM	2879	2860	NA	NA	2642	2624	13684	13639	2869.5	6	478.25
BPHL	3972	3941	NA	NA	4467	4414	6987	6997	4440.5	6	740.083
BPI	NA	NA	NA	NA	NA	NA	3562	6893	5227.5	2	2613.75
BPIFA1	3091	3068	NA	NA	4106	4059	4525	4474	4082.5	6	680.417
BPIFA2	5008	4972	NA	NA	6603	6555	16897	6266	6410.5	6	1068.42
BPIFA3	5034	4998	NA	NA	6642	6592	7758	7774	6617	6	1102.83
BPIFB1	NA	NA	NA	NA	NA	NA	2849	2786	2817.5	2	1408.75
BPIFB2	NA	NA	NA	NA	NA	NA	14296	14254	14275	2	7137.5
BPIFB3	4748	4710	NA	NA	4970	4915	13280	16812	4942.5	6	823.75
BPIFB4	1119	1109	NA	NA	1530	1514	6113	6105	1522	6	253.667
BPIFB6	NA	NA	NA	NA	NA	NA	13059	13081	13070	2	6535
BPIFC	NA	NA	NA	NA	NA	NA	15524	15470	15497	2	7748.5
BPNT1	4448	260	NA	NA	5665	340	9172	759	2603.5	6	433.917
BPTF	3702	3667	2605	2561	8783	8715	10247	10187	6208.5	8	776.062
BRAF	4025	3992	NA	NA	7016	6961	8052	8065	6988.5	6	1164.75
BRAP	NA	NA	NA	NA	NA	NA	3632	3578	3605	2	1802.5
BRAT1	6987	6937	NA	NA	10390	10331	17468	9212	9771.5	6	1628.58
BRCA1	7870	7805	281	275	10374	10315	16994	13824	9092.5	8	1136.56
BRCA2	2528	5043	2232	2199	3201	8082	4491	9668	3846	8	480.75
BRD1	6714	6669	3059	3008	10526	10465	11287	17019	8589.5	8	1073.69
BRD2	5544	5507	NA	NA	2222	2203	14784	11843	5525.5	6	920.917
BRD3	NA	NA	1982	1954	6353	6307	13243	13198	6330	6	1055
BRD4	4666	4626	1623	1598	6572	6525	15402	7216	5595.5	8	699.438
BRD7	NA	NA	NA	NA	2690	2668	1160	1142	1914	4	478.5
BRD8	NA	NA	NA	NA	NA	NA	1071	918	994.5	2	497.25
BRD9	NA	NA	NA	NA	NA	NA	13385	13343	13364	2	6682
BRDT	6641	6595	NA	NA	10618	10556	2312	2271	6618	6	1103
BRE	NA	NA	NA	NA	NA	NA	5041	5012	5026.5	2	2513.25
BRF1	6075	6034	2305	2271	6949	6896	4445	4391	5239.5	8	654.938
BRF2	6375	6335	NA	NA	7210	7147	9625	9618	7178.5	6	1196.42
BRI3	NA	NA	NA	NA	NA	NA	3911	3857	3884	2	1942
BRI3BP	NA	NA	659	645	2855	2831	8411	8411	2843	6	473.833
BRICD5	4962	4929	NA	NA	6561	6515	11343	11271	6538	6	1089.67
BRINP1	NA	NA	NA	NA	NA	NA	3474	3428	3451	2	1725.5
BRINP2	NA	NA	NA	NA	NA	NA	15085	15049	15067	2	7533.5
BRINP3	NA	NA	NA	NA	NA	NA	6149	6140	6144.5	2	3072.25
BRIP1	6110	6070	1854	1828	8546	8481	8923	8664	7295.5	8	911.938
BRIX1	NA	NA	NA	NA	NA	NA	9836	9817	9826.5	2	4913.25
BRK1	NA	NA	NA	NA	NA	NA	398	371	384.5	2	192.25
BRMS1	NA	NA	NA	NA	NA	NA	8492	8491	8491.5	2	4245.75
BRMS1L	NA	NA	NA	NA	NA	NA	12508	12446	12477	2	6238.5
BROX	1215	1208	NA	NA	1645	1629	1169	1152	1211.5	6	201.917
BRPF1	2086	2071	NA	NA	6073	6023	10376	10314	6048	6	1008
BRPF3	NA	NA	NA	NA	1139	1129	7269	7286	4204	4	1051
BRSK1	NA	NA	NA	NA	NA	NA	11798	11743	11770.5	2	5885.25
BRSK2	NA	NA	NA	NA	NA	NA	7475	5681	6578	2	3289
BRWD1	4056	4024	NA	NA	3621	3585	15737	15671	4040	6	673.333
BSCL2	496	488	NA	NA	448	445	13413	13372	492	6	82
BSDC1	NA	NA	NA	NA	NA	NA	11044	10970	11007	2	5503.5
BSG	NA	NA	NA	NA	NA	NA	13018	12966	12992	2	6496
BSN	NA	NA	571	557	3624	3588	326	512	564	6	94
BSPH1	NA	NA	NA	NA	NA	NA	11048	10974	11011	2	5505.5
BSPRY	1030	1018	1127	1102	893	887	10727	14398	1066	8	133.25
BST1	5874	5830	NA	NA	7912	7855	5745	5734	5852	6	975.333
BST2	NA	NA	NA	NA	NA	NA	11237	11164	11200.5	2	5600.25
BSX	NA	NA	NA	NA	NA	NA	17223	17215	17219	2	8609.5
BTAF1	855	847	NA	NA	1156	1145	15974	15917	1150.5	6	191.75
BTBD1	4432	4390	NA	NA	8018	7959	9521	9517	7988.5	6	1331.42
BTBD10	NA	NA	NA	NA	NA	NA	7191	7206	7198.5	2	3599.25
BTBD11	2481	2465	NA	NA	9873	9809	14612	14571	9841	6	1640.17
BTBD16	6131	6091	NA	NA	8127	8066	17156	17138	8096.5	6	1349.42
BTBD17	NA	NA	NA	NA	NA	NA	4111	4056	4083.5	2	2041.75
BTBD18	NA	NA	244	239	1153	1142	14209	14154	1147.5	6	191.25
BTBD19	NA	NA	NA	NA	8858	8789	778	752	4783.5	4	1195.88
BTBD2	3723	3688	NA	NA	3083	3056	10839	2353	3385.5	6	564.25
BTBD3	NA	NA	NA	NA	NA	NA	12641	12580	12610.5	2	6305.25
BTBD6	277	272	NA	NA	125	127	3378	3340	274.5	6	45.75
BTBD7	NA	NA	NA	NA	2048	2035	1657	1623	1846	4	461.5
BTBD8	NA	NA	NA	NA	NA	NA	13306	13268	13287	2	6643.5
BTBD9	4093	4059	NA	NA	5410	5361	3457	3411	4076	6	679.333
BTC	NA	NA	NA	NA	NA	NA	5736	5725	5730.5	2	2865.25
BTD	5933	5894	NA	NA	8230	8164	9038	9043	8197	6	1366.17
BTF3	NA	NA	NA	NA	NA	NA	7836	7853	7844.5	2	3922.25
BTG1	NA	NA	NA	NA	NA	NA	12960	12907	12933.5	2	6466.75
BTG2	NA	NA	NA	NA	NA	NA	9247	9247	9247	2	4623.5
BTG3	4952	4918	NA	NA	6533	6485	2495	2446	4935	6	822.5
BTG4	NA	NA	NA	NA	NA	NA	13086	13047	13066.5	2	6533.25
BTLA	1315	1308	NA	NA	1410	1398	3522	3474	1404	6	234
BTN1A1	NA	NA	3388	3340	10381	10321	12041	11988	10351	6	1725.17
BTN2A1	4676	4636	267	262	1487	1473	15397	15352	3061.5	8	382.688
BTN2A2	2038	2023	1316	1293	6637	6587	6938	6812	4312.5	8	539.062
BTN3A1	NA	NA	NA	NA	NA	NA	1872	1843	1857.5	2	928.75
BTN3A2	5737	5696	NA	NA	7570	7508	11564	11499	7539	6	1256.5
BTN3A3	3164	7188	NA	NA	3823	9444	11426	4156	5672	6	945.333
BTNL2	2533	12	NA	NA	3377	22	7122	1811	2172	6	362
BTNL3	NA	NA	NA	NA	NA	NA	1658	1624	1641	2	820.5
BTNL8	2309	2290	NA	NA	3060	3033	10039	10002	3046.5	6	507.75
BTNL9	468	462	NA	NA	1468	1455	1250	7949	1352.5	6	225.417
BTRC	258	252	NA	NA	2128	2108	10350	10292	2118	6	353
BUB1	7897	7833	NA	NA	10182	10119	7503	7535	7865	6	1310.83
BUB1B	NA	NA	3109	3060	7980	7921	16323	16281	7950.5	6	1325.08
BUB3	NA	NA	NA	NA	NA	NA	642	617	629.5	2	314.75
BUD13	NA	NA	NA	NA	NA	NA	4240	4188	4214	2	2107
BUD31	NA	NA	NA	NA	NA	NA	12646	12589	12617.5	2	6308.75
BVES	NA	NA	NA	NA	NA	NA	3177	3122	3149.5	2	1574.75
BYSL	1154	1147	3416	3368	5461	5412	8804	4376	3896	8	487
BZRAP1	NA	NA	1731	1706	1977	1967	4357	7534	1972	6	328.667
BZW1	NA	NA	NA	NA	NA	NA	7655	7675	7665	2	3832.5
BZW2	NA	NA	NA	NA	NA	NA	9056	9064	9060	2	4530
C10orf10	5311	5274	NA	NA	7028	6973	10712	10653	7000.5	6	1166.75
C10orf105	1773	1758	NA	NA	2385	2369	3941	1866	2117.5	6	352.917
C10orf107	NA	NA	NA	NA	NA	NA	15018	14984	15001	2	7500.5
C10orf11	6832	6787	NA	NA	9076	9012	11229	11159	9044	6	1507.33
C10orf118	NA	NA	NA	NA	2349	2329	12543	12482	7415.5	4	1853.88
C10orf120	3299	3273	NA	NA	4395	4345	2320	2279	3286	6	547.667
C10orf128	7271	7217	NA	NA	9615	9551	13308	13270	9583	6	1597.17
C10orf129	5260	5223	NA	NA	6962	6909	5070	5047	5241.5	6	873.583
C10orf131	NA	NA	NA	NA	NA	NA	11946	11897	11921.5	2	5960.75
C10orf2	NA	NA	NA	NA	NA	NA	15412	15364	15388	2	7694
C10orf32	NA	NA	NA	NA	NA	NA	4345	4299	4322	2	2161
C10orf35	NA	NA	NA	NA	NA	NA	6135	6129	6132	2	3066
C10orf53	1028	1016	NA	NA	1384	1372	2883	2813	1378	6	229.667
C10orf54	NA	NA	NA	NA	NA	NA	15462	15411	15436.5	2	7718.25
C10orf62	3880	3846	NA	NA	6552	6505	798	775	3863	6	643.833
C10orf67	NA	NA	NA	NA	NA	NA	5825	5813	5819	2	2909.5
C10orf71	3372	3341	NA	NA	8278	8214	17121	9512	8246	6	1374.33
C10orf76	NA	NA	NA	NA	NA	NA	10108	9398	9753	2	4876.5
C10orf82	NA	NA	NA	NA	NA	NA	16282	16231	16256.5	2	8128.25
C10orf88	NA	NA	NA	NA	NA	NA	16402	16367	16384.5	2	8192.25
C10orf90	5449	5409	NA	NA	2721	2701	9083	9091	5429	6	904.833
C10orf99	NA	NA	NA	NA	NA	NA	2918	2853	2885.5	2	1442.75
C11orf1	6767	6723	NA	NA	8980	8915	15853	15799	8947.5	6	1491.25
C11orf16	3230	3205	NA	NA	3102	3074	13450	9425	3217.5	6	536.25
C11orf21	1589	1575	NA	NA	2145	2126	11586	11517	2135.5	6	355.917
C11orf24	3323	3295	699	685	1625	1609	1200	849	1404.5	8	175.562
C11orf30	NA	NA	NA	NA	2943	2917	8587	8596	5765	4	1441.25
C11orf31	503	495	NA	NA	665	661	8370	8372	663	6	110.5
C11orf35	7559	7501	2458	2415	8581	8514	75	1155	4979.5	8	622.438
C11orf42	NA	NA	NA	NA	NA	NA	7705	7721	7713	2	3856.5
C11orf45	NA	NA	NA	NA	NA	NA	829	805	817	2	408.5
C11orf48	3655	3623	NA	NA	2759	2738	16789	16760	3639	6	606.5
C11orf49	2229	2212	NA	NA	915	908	11166	11102	2220.5	6	370.083
C11orf52	NA	NA	NA	NA	NA	NA	1186	1168	1177	2	588.5
C11orf53	7768	7708	NA	NA	8993	8928	3108	3051	7738	6	1289.67
C11orf54	2624	2602	NA	NA	3496	3457	2729	2669	2699	6	449.833
C11orf57	NA	NA	NA	NA	NA	NA	14772	14722	14747	2	7373.5
C11orf58	NA	NA	NA	NA	NA	NA	11438	11362	11400	2	5700
C11orf63	4833	4797	580	567	934	927	6829	6833	2865.5	8	358.188
C11orf65	844	836	NA	NA	1148	1138	3780	372	991	6	165.167
C11orf68	149	145	NA	NA	235	236	3938	3881	235.5	6	39.25
C11orf70	NA	NA	NA	NA	NA	NA	1232	1216	1224	2	612
C11orf71	3118	3095	NA	NA	4127	4080	6530	6526	4103.5	6	683.917
C11orf73	3240	3216	NA	NA	4309	4258	12025	11969	4283.5	6	713.917
C11orf74	NA	NA	NA	NA	NA	NA	12547	12487	12517	2	6258.5
C11orf80	2317	2298	NA	NA	821	817	15086	3893	2307.5	6	384.583
C11orf82	6811	6766	NA	NA	8052	7992	4407	4352	6788.5	6	1131.42
C11orf83	NA	NA	NA	NA	NA	NA	13893	13834	13863.5	2	6931.75
C11orf84	NA	NA	NA	NA	NA	NA	9226	9227	9226.5	2	4613.25
C11orf85	NA	NA	NA	NA	NA	NA	5133	5107	5120	2	2560
C11orf86	NA	NA	NA	NA	9263	9195	9023	9030	9112.5	4	2278.12
C11orf87	NA	NA	NA	NA	NA	NA	7359	7391	7375	2	3687.5
C11orf88	NA	NA	NA	NA	NA	NA	2886	2819	2852.5	2	1426.25
C11orf91	4807	4770	NA	NA	6345	6299	13983	13931	6322	6	1053.67
C11orf94	5412	5373	NA	NA	7168	7107	5381	5376	5396.5	6	899.417
C11orf96	1958	1946	NA	NA	3202	3171	4103	4047	3186.5	6	531.083
C12orf10	7586	7527	2522	2478	6560	6514	2764	2703	4639	8	579.875
C12orf23	NA	NA	NA	NA	NA	NA	4192	4139	4165.5	2	2082.75
C12orf29	1998	1983	NA	NA	6025	5979	7450	7480	6002	6	1000.33
C12orf39	8042	7979	NA	NA	10609	10547	11140	11070	10578	6	1763
C12orf4	NA	NA	NA	NA	NA	NA	8202	8204	8203	2	4101.5
C12orf40	NA	NA	NA	NA	9585	9521	1842	1812	5681.5	4	1420.38
C12orf42	6660	6613	NA	NA	8812	8743	3695	3631	6636.5	6	1106.08
C12orf43	2547	2527	NA	NA	3400	3361	1467	1452	2537	6	422.833
C12orf44	NA	NA	NA	NA	NA	NA	10873	10808	10840.5	2	5420.25
C12orf45	NA	NA	NA	NA	NA	NA	1728	1700	1714	2	857
C12orf49	NA	NA	NA	NA	NA	NA	9972	9935	9953.5	2	4976.75
C12orf5	3929	3897	NA	NA	5193	5142	8686	8694	5167.5	6	861.25
C12orf50	1163	1156	NA	NA	1588	1574	13309	6068	1581	6	263.5
C12orf54	NA	NA	NA	NA	NA	NA	6118	6115	6116.5	2	3058.25
C12orf55	5153	5122	NA	NA	5950	5901	10280	10223	5925.5	6	987.583
C12orf56	5074	5038	NA	NA	6711	6659	8811	8821	6685	6	1114.17
C12orf57	1739	1722	NA	NA	2657	2639	15329	15287	2648	6	441.333
C12orf60	NA	NA	NA	NA	NA	NA	12433	12374	12403.5	2	6201.75
C12orf65	2284	2265	NA	NA	3039	3011	7048	7060	3025	6	504.167
C12orf66	NA	NA	NA	NA	NA	NA	1959	1937	1948	2	974
C12orf68	NA	NA	NA	NA	NA	NA	12133	12082	12107.5	2	6053.75
C12orf71	NA	NA	NA	NA	NA	NA	11757	11697	11727	2	5863.5
C12orf73	2444	2428	NA	NA	3253	3222	1788	1762	2436	6	406
C12orf74	1081	1071	NA	NA	1484	1470	3138	3083	1477	6	246.167
C12orf75	NA	NA	NA	NA	NA	NA	11895	11846	11870.5	2	5935.25
C12orf76	NA	NA	NA	NA	NA	NA	2065	2042	2053.5	2	1026.75
C14orf1	NA	NA	NA	NA	NA	NA	2152	2124	2138	2	1069
C14orf105	6705	6660	NA	NA	7207	7144	14723	14678	7175.5	6	1195.92
C14orf119	1933	1920	NA	NA	2592	2576	7185	7199	2584	6	430.667
C14orf132	2380	2361	NA	NA	5935	5885	7086	7101	5910	6	985
C14orf142	NA	NA	NA	NA	NA	NA	14586	14544	14565	2	7282.5
C14orf159	NA	NA	NA	NA	NA	NA	6734	6751	6742.5	2	3371.25
C14orf164	NA	NA	NA	NA	9595	9531	15554	15493	12544	4	3136
C14orf166	NA	NA	NA	NA	NA	NA	6868	6878	6873	2	3436.5
C14orf166B	NA	NA	NA	NA	9330	9259	13004	6554	9294.5	4	2323.62
C14orf180	4412	4371	NA	NA	5870	5819	3231	3175	4391.5	6	731.917
C14orf2	NA	NA	NA	NA	NA	NA	13027	12983	13005	2	6502.5
C14orf28	6818	6774	NA	NA	10183	10120	17358	17360	10151.5	6	1691.92
C14orf37	2153	2138	1882	1856	2595	2580	11960	11911	2366.5	8	295.812
C14orf39	1575	1560	NA	NA	6787	6736	10986	10915	6761.5	6	1126.92
C14orf79	3598	3565	NA	NA	4803	4752	13621	13574	4777.5	6	796.25
C14orf80	3125	3102	2497	2452	10521	10460	14294	14368	6792.5	8	849.062
C14orf93	NA	NA	NA	NA	NA	NA	9107	9117	9112	2	4556
C15orf26	NA	NA	NA	NA	NA	NA	10217	10160	10188.5	2	5094.25
C15orf27	2885	2865	NA	NA	5373	5321	11509	11436	5347	6	891.167
C15orf38	NA	NA	NA	NA	NA	NA	809	783	796	2	398
C15orf38-AP3S2	NA	NA	NA	NA	4159	4111	524	496	2317.5	4	579.375
C15orf39	NA	NA	NA	NA	NA	NA	9219	11762	10490.5	2	5245.25
C15orf40	NA	NA	NA	NA	NA	NA	5967	5959	5963	2	2981.5
C15orf41	NA	NA	NA	NA	NA	NA	10435	10380	10407.5	2	5203.75
C15orf43	NA	NA	NA	NA	NA	NA	7613	7637	7625	2	3812.5
C15orf52	3661	3629	2794	2750	5219	5169	15927	8831	4415	8	551.875
C15orf57	NA	NA	NA	NA	9204	9136	3866	3811	6501	4	1625.25
C15orf59	NA	NA	NA	NA	NA	NA	4060	4004	4032	2	2016
C15orf60	NA	NA	NA	NA	NA	NA	8953	8960	8956.5	2	4478.25
C15orf61	6074	6033	NA	NA	8043	7983	10343	10284	8013	6	1335.5
C15orf62	NA	NA	NA	NA	NA	NA	6801	6809	6805	2	3402.5
C15orf65	NA	NA	NA	NA	NA	NA	9912	9885	9898.5	2	4949.25
C16orf11	NA	NA	NA	NA	NA	NA	13647	7627	10637	2	5318.5
C16orf13	5557	5520	NA	NA	9851	9787	5103	5078	5538.5	6	923.083
C16orf45	NA	NA	NA	NA	NA	NA	3505	712	2108.5	2	1054.25
C16orf46	7485	7429	NA	NA	8727	8664	16208	16158	8695.5	6	1449.25
C16orf52	NA	NA	NA	NA	NA	NA	15345	15301	15323	2	7661.5
C16orf54	NA	NA	NA	NA	NA	NA	6579	6571	6575	2	3287.5
C16orf58	4922	4887	NA	NA	7375	7316	15877	14531	7345.5	6	1224.25
C16orf59	3128	3105	NA	NA	5684	5637	7020	7036	5660.5	6	943.417
C16orf62	6669	6623	NA	NA	6104	6054	15013	14980	6646	6	1107.67
C16orf70	2316	2297	NA	NA	3064	3037	17376	9719	3050.5	6	508.417
C16orf71	5614	5577	NA	NA	7440	7379	15755	15694	7409.5	6	1234.92
C16orf72	NA	NA	NA	NA	NA	NA	12199	12141	12170	2	6085
C16orf74	7852	7786	NA	NA	10373	10314	16141	16090	10343.5	6	1723.92
C16orf78	NA	NA	NA	NA	NA	NA	17480	17479	17479.5	2	8739.75
C16orf80	NA	NA	NA	NA	NA	NA	1246	1234	1240	2	620
C16orf86	NA	NA	NA	NA	5856	5806	16586	16555	11205.5	4	2801.38
C16orf87	NA	NA	NA	NA	NA	NA	2581	2526	2553.5	2	1276.75
C16orf89	4928	4893	NA	NA	6502	6455	1587	5039	4983.5	6	830.583
C16orf90	NA	NA	NA	NA	NA	NA	6038	3345	4691.5	2	2345.75
C16orf91	NA	NA	NA	NA	10191	10128	13947	1064	10159.5	4	2539.88
C16orf92	NA	NA	NA	NA	NA	NA	4987	4955	4971	2	2485.5
C16orf93	6000	5962	NA	NA	10054	9991	7440	7470	7455	6	1242.5
C16orf95	NA	NA	NA	NA	NA	NA	13695	13654	13674.5	2	6837.25
C16orf96	2665	2645	NA	NA	5170	5119	11331	12379	5144.5	6	857.417
C17orf104	NA	NA	NA	NA	NA	NA	1661	1628	1644.5	2	822.25
C17orf105	NA	NA	NA	NA	NA	NA	12405	12352	12378.5	2	6189.25
C17orf107	316	314	1987	1959	492	488	9617	9610	1225.5	8	153.188
C17orf47	1626	1611	NA	NA	2195	2175	6170	6161	2185	6	364.167
C17orf49	NA	NA	NA	NA	NA	NA	14284	14241	14262.5	2	7131.25
C17orf53	NA	NA	NA	NA	NA	NA	1306	3725	2515.5	2	1257.75
C17orf58	NA	NA	NA	NA	NA	NA	16879	16860	16869.5	2	8434.75
C17orf59	NA	NA	NA	NA	NA	NA	8672	15669	12170.5	2	6085.25
C17orf62	7575	7516	NA	NA	9646	9581	8605	8609	8607	6	1434.5
C17orf64	4120	4083	NA	NA	7805	7747	230	225	4101.5	6	683.583
C17orf67	NA	NA	NA	NA	NA	NA	6194	6186	6190	2	3095
C17orf70	NA	NA	NA	NA	NA	NA	4247	1850	3048.5	2	1524.25
C17orf72	2377	2358	NA	NA	664	660	5161	5141	2367.5	6	394.583
C17orf74	1019	1007	NA	NA	10264	10206	902	1853	1436	6	239.333
C17orf75	NA	NA	NA	NA	NA	NA	486	460	473	2	236.5
C17orf80	2438	2422	NA	NA	3763	3722	13225	13474	3742.5	6	623.75
C17orf85	NA	NA	NA	NA	1903	1891	4397	2119	2011	4	502.75
C17orf89	1353	1343	NA	NA	1830	1817	814	789	1348	6	224.667
C17orf97	3864	3830	1416	NA	4276	5896	6742	9483	4276	7	610.857
C17orf99	761	754	NA	NA	1013	1006	16394	16360	1009.5	6	168.25
C18orf21	NA	NA	NA	NA	NA	NA	10192	10140	10166	2	5083
C18orf32	NA	NA	NA	NA	NA	NA	16370	16336	16353	2	8176.5
C18orf42	1890	1878	NA	NA	1935	1923	14057	14001	1929	6	321.5
C18orf54	377	371	NA	NA	314	316	12062	12010	374	6	62.3333
C18orf63	4105	4068	NA	NA	5428	5379	2819	2757	4086.5	6	681.083
C18orf8	NA	NA	NA	NA	NA	NA	8938	8945	8941.5	2	4470.75
C19orf10	NA	NA	NA	NA	NA	NA	5661	5649	5655	2	2827.5
C19orf12	NA	NA	NA	NA	1807	1795	6097	6085	3946	4	986.5
C19orf18	NA	NA	NA	NA	NA	NA	7838	7857	7847.5	2	3923.75
C19orf24	5740	5699	2463	2420	6656	6606	14293	14252	6173	8	771.625
C19orf25	1893	1129	NA	NA	2540	1534	1068	514	1331.5	6	221.917
C19orf26	2567	2546	NA	NA	7423	7362	12448	12389	7392.5	6	1232.08
C19orf33	NA	NA	1857	1831	2417	2401	1260	1250	1844	6	307.333
C19orf35	3375	3346	NA	NA	9253	9184	5775	5770	5772.5	6	962.083
C19orf38	NA	NA	NA	NA	NA	NA	3725	3667	3696	2	1848
C19orf40	4026	3993	NA	NA	10546	10485	10286	8005	9145.5	6	1524.25
C19orf43	NA	NA	NA	NA	NA	NA	10788	10731	10759.5	2	5379.75
C19orf44	7504	7449	NA	NA	7993	7934	3872	3817	7476.5	6	1246.08
C19orf45	1833	1818	NA	NA	7271	7212	17441	12383	7241.5	6	1206.92
C19orf47	NA	NA	NA	NA	NA	NA	3478	3432	3455	2	1727.5
C19orf52	NA	NA	NA	NA	NA	NA	11679	11624	11651.5	2	5825.75
C19orf53	2083	2068	NA	NA	2769	2748	16201	16154	2758.5	6	459.75
C19orf54	1018	1006	NA	NA	1366	1354	12524	12463	1360	6	226.667
C19orf55	3717	3682	NA	NA	7197	7135	7987	8007	7166	6	1194.33
C19orf57	245	237	NA	NA	366	368	17377	9669	367	6	61.1667
C19orf59	NA	NA	NA	NA	NA	NA	15793	15740	15766.5	2	7883.25
C19orf60	NA	NA	NA	NA	NA	NA	1124	613	868.5	2	434.25
C19orf66	7898	7834	2460	2417	9471	9404	8797	8810	8347.5	8	1043.44
C19orf67	2435	2419	NA	NA	3243	3213	8551	8560	3228	6	538
C19orf68	NA	NA	NA	NA	NA	NA	9752	15609	12680.5	2	6340.25
C19orf69	NA	NA	NA	NA	3540	3502	16200	16153	9846.5	4	2461.62
C19orf70	NA	NA	NA	NA	NA	NA	2155	2128	2141.5	2	1070.75
C19orf71	4260	4502	NA	NA	5657	5981	13815	9728	5819	6	969.833
C19orf73	NA	NA	NA	NA	NA	NA	11892	10166	11029	2	5514.5
C19orf77	NA	NA	NA	NA	NA	NA	4371	4318	4344.5	2	2172.25
C19orf80	NA	NA	NA	NA	NA	NA	10002	9970	9986	2	4993
C19orf81	NA	NA	NA	NA	NA	NA	6093	6082	6087.5	2	3043.75
C19orf84	NA	NA	NA	NA	NA	NA	6034	6027	6030.5	2	3015.25
C1D	7802	7741	NA	NA	10300	10242	8852	8861	8856.5	6	1476.08
C1GALT1	NA	NA	NA	NA	NA	NA	12977	12926	12951.5	2	6475.75
C1orf100	1829	1814	NA	NA	2459	2442	9187	5229	2450.5	6	408.417
C1orf101	5721	5681	2557	2514	9622	9558	12673	3869	5701	8	712.625
C1orf105	NA	NA	NA	NA	NA	NA	1257	1247	1252	2	626
C1orf106	NA	NA	NA	NA	NA	NA	6160	7301	6730.5	2	3365.25
C1orf109	2539	2519	NA	NA	3393	3354	2038	2022	2529	6	421.5
C1orf110	NA	NA	NA	NA	1763	1752	13981	13927	7845	4	1961.25
C1orf111	NA	NA	NA	NA	NA	NA	13853	13794	13823.5	2	6911.75
C1orf112	4100	4064	NA	NA	6608	6560	7135	7146	6584	6	1097.33
C1orf115	NA	NA	NA	NA	NA	NA	12350	12294	12322	2	6161
C1orf116	1547	NA	NA	NA	2090	NA	2715	5392	2402.5	4	600.625
C1orf122	NA	NA	NA	NA	4571	4518	4200	4147	4359	4	1089.75
C1orf123	3072	3050	NA	NA	2919	2894	1759	1734	2906.5	6	484.417
C1orf127	1007	994	NA	NA	1347	1334	11429	11354	1340.5	6	223.417
C1orf131	NA	NA	NA	NA	NA	NA	2683	2625	2654	2	1327
C1orf141	870	862	NA	NA	9082	9017	5355	5339	5347	6	891.167
C1orf146	NA	NA	NA	NA	NA	NA	13052	13007	13029.5	2	6514.75
C1orf158	928	917	NA	NA	1244	1231	13111	13070	1237.5	6	206.25
C1orf159	1330	1321	NA	NA	1798	1786	1888	6303	1792	6	298.667
C1orf162	NA	NA	NA	NA	NA	NA	11758	11701	11729.5	2	5864.75
C1orf167	508	499	NA	NA	669	665	6466	6451	667	6	111.167
C1orf168	7289	7234	NA	NA	8677	8611	5975	13736	7950	6	1325
C1orf170	7029	6979	1398	1376	6346	6300	11858	11803	6662.5	8	832.812
C1orf172	NA	NA	NA	NA	NA	NA	6558	6555	6556.5	2	3278.25
C1orf173	7938	7875	NA	NA	9495	9428	13715	8183	8805.5	6	1467.58
C1orf174	NA	NA	NA	NA	2292	2271	3747	3690	2991	4	747.75
C1orf177	2350	2331	NA	NA	3103	3075	673	651	2340.5	6	390.083
C1orf185	6041	7950	NA	NA	7848	10032	12662	7847	7899	6	1316.5
C1orf186	NA	NA	NA	NA	3000	2971	8984	8988	5992	4	1498
C1orf189	NA	NA	NA	NA	NA	NA	16743	16715	16729	2	8364.5
C1orf192	NA	NA	NA	NA	NA	NA	17206	17197	17201.5	2	8600.75
C1orf194	1820	1804	NA	NA	3063	3036	15630	15559	3049.5	6	508.25
C1orf198	NA	NA	NA	NA	NA	NA	17211	17201	17206	2	8603
C1orf21	NA	NA	NA	NA	NA	NA	8968	8973	8970.5	2	4485.25
C1orf210	NA	NA	NA	NA	NA	NA	363	341	352	2	176
C1orf216	6152	6111	NA	NA	10422	10363	17167	17149	10392.5	6	1732.08
C1orf222	2007	1991	NA	NA	2675	2655	4558	4506	2665	6	444.167
C1orf226	NA	NA	NA	NA	NA	NA	3974	3917	3945.5	2	1972.75
C1orf227	NA	NA	NA	NA	NA	NA	14599	14556	14577.5	2	7288.75
C1orf228	4466	4425	NA	NA	5941	5891	11571	16199	5916	6	986
C1orf233	NA	NA	NA	NA	NA	NA	9353	9352	9352.5	2	4676.25
C1orf234	NA	NA	NA	NA	NA	NA	15134	15099	15116.5	2	7558.25
C1orf27	NA	NA	NA	NA	8489	8425	12129	14326	10309	4	2577.25
C1orf35	NA	NA	743	727	1225	1213	5863	2872	1219	6	203.167
C1orf43	NA	NA	NA	NA	NA	NA	10557	16256	13406.5	2	6703.25
C1orf50	5456	5416	NA	NA	7242	7181	2710	2652	5436	6	906
C1orf51	NA	NA	NA	NA	NA	NA	7219	7235	7227	2	3613.5
C1orf52	NA	NA	NA	NA	NA	NA	3802	3746	3774	2	1887
C1orf53	NA	NA	NA	NA	NA	NA	13255	13212	13233.5	2	6616.75
C1orf54	NA	NA	NA	NA	NA	NA	17088	17074	17081	2	8540.5
C1orf56	1989	1975	NA	NA	3930	3887	1754	1729	1982	6	330.333
C1orf63	7607	7547	NA	NA	8238	8172	949	10009	7889.5	6	1314.92
C1orf64	NA	NA	NA	NA	NA	NA	11362	11289	11325.5	2	5662.75
C1orf65	5039	5003	NA	NA	8136	8074	905	882	5021	6	836.833
C1orf68	NA	NA	NA	NA	NA	NA	2110	2085	2097.5	2	1048.75
C1orf74	NA	NA	NA	NA	NA	NA	5359	5345	5352	2	2676
C1orf85	5999	5961	NA	NA	10574	10513	14542	14495	10543.5	6	1757.25
C1orf86	6502	6460	NA	NA	8592	8525	2446	2400	6481	6	1080.17
C1orf87	NA	NA	NA	NA	NA	NA	1622	1593	1607.5	2	803.75
C1orf94	6865	6818	NA	NA	8129	8068	14246	14196	8098.5	6	1349.75
C1orf95	NA	NA	NA	NA	NA	NA	13199	13155	13177	2	6588.5
C1QA	NA	NA	NA	NA	NA	NA	13126	13082	13104	2	6552
C1QB	NA	NA	1436	1415	4421	4369	6089	6076	4395	6	732.5
C1QBP	4773	4737	NA	NA	5174	5123	10753	10697	5148.5	6	858.083
C1QC	NA	NA	NA	NA	NA	NA	3361	3319	3340	2	1670
C1QL1	NA	NA	NA	NA	NA	NA	4494	4443	4468.5	2	2234.25
C1QL2	NA	NA	NA	NA	NA	NA	183	179	181	2	90.5
C1QL3	NA	NA	NA	NA	NA	NA	14592	14549	14570.5	2	7285.25
C1QL4	NA	NA	NA	NA	NA	NA	2416	2374	2395	2	1197.5
C1QTNF1	NA	NA	NA	NA	9344	9274	10250	10190	9767	4	2441.75
C1QTNF2	6010	5972	1228	1204	3034	3005	4650	4593	3813.5	8	476.688
C1QTNF3	NA	NA	NA	NA	NA	NA	5390	5385	5387.5	2	2693.75
C1QTNF4	1464	1455	NA	NA	4652	4598	12606	12542	4625	6	770.833
C1QTNF5	2485	2469	NA	NA	3954	3909	5153	5131	3931.5	6	655.25
C1QTNF6	105	105	1641	1618	3328	3295	2648	2587	2114	8	264.25
C1QTNF7	NA	NA	753	737	2403	2387	12005	11954	2395	6	399.167
C1QTNF8	198	193	2988	2938	460	456	3812	3754	1699	8	212.375
C1QTNF9	NA	NA	NA	NA	NA	NA	6677	5539	6108	2	3054
C1QTNF9B	5515	5479	2999	2949	6658	6608	13742	13693	6061.5	8	757.688
C1R	442	NA	NA	NA	593	NA	6134	17093	3363.5	4	840.875
C1RL	4725	4686	NA	NA	5206	5154	8188	8189	5180	6	863.333
C1S	2814	2650	NA	NA	4495	2520	2137	9451	2732	6	455.333
C2	4427	6527	NA	NA	5886	8620	8314	16168	7420.5	6	1236.75
C20orf112	NA	NA	NA	NA	5521	5472	13818	4162	5496.5	4	1374.12
C20orf141	4350	4312	NA	NA	5785	5737	8178	8180	5761	6	960.167
C20orf144	NA	NA	NA	NA	NA	NA	13884	13823	13853.5	2	6926.75
C20orf173	NA	NA	NA	NA	NA	NA	1405	1401	1403	2	701.5
C20orf194	NA	NA	NA	NA	NA	NA	570	540	555	2	277.5
C20orf195	NA	NA	NA	NA	NA	NA	4175	4123	4149	2	2074.5
C20orf196	NA	NA	NA	NA	NA	NA	8348	8346	8347	2	4173.5
C20orf201	NA	NA	NA	NA	NA	NA	3741	3683	3712	2	1856
C20orf202	711	707	NA	NA	942	935	2008	1988	938.5	6	156.417
C20orf24	NA	NA	NA	NA	NA	NA	15939	15883	15911	2	7955.5
C20orf26	7146	7092	NA	NA	9467	9400	198	192	7119	6	1186.5
C20orf27	NA	NA	NA	NA	NA	NA	3422	3385	3403.5	2	1701.75
C20orf85	NA	NA	NA	NA	NA	NA	3554	3510	3532	2	1766
C20orf96	NA	NA	NA	NA	NA	NA	17331	17331	17331	2	8665.5
C21orf140	NA	NA	NA	NA	NA	NA	15106	14619	14862.5	2	7431.25
C21orf2	3190	3164	NA	NA	4245	4195	282	272	3177	6	529.5
C21orf33	NA	NA	1776	1750	4249	4199	384	342	1763	6	293.833
C21orf58	NA	NA	3407	3359	10538	10477	7845	7865	7855	6	1309.17
C21orf59	3169	3145	NA	NA	4207	4158	14111	4398	4182.5	6	697.083
C21orf62	NA	NA	NA	NA	NA	NA	5861	5851	5856	2	2928
C21orf91	NA	NA	NA	NA	NA	NA	5180	5156	5168	2	2584
C22orf15	6125	6085	NA	NA	7722	7660	14195	9765	7691	6	1281.83
C22orf23	1826	1811	NA	NA	2124	2104	16356	16325	2114	6	352.333
C22orf29	1259	1254	NA	NA	1703	1692	3803	3747	1697.5	6	282.917
C22orf31	3189	3163	NA	NA	5062	5012	3144	3087	3176	6	529.333
C22orf39	6082	6041	NA	NA	8054	7994	9719	9707	8024	6	1337.33
C22orf42	NA	NA	NA	NA	NA	NA	15108	15072	15090	2	7545
C22orf43	NA	NA	NA	NA	NA	NA	7357	7389	7373	2	3686.5
C2CD2	1999	1984	NA	NA	4247	4197	12544	12483	4222	6	703.667
C2CD2L	6540	6497	NA	NA	8638	8573	3093	3036	6518.5	6	1086.42
C2CD3	2538	2518	NA	NA	8844	8776	5012	7335	6173.5	6	1028.92
C2CD4A	NA	NA	NA	NA	NA	NA	5409	7946	6677.5	2	3338.75
C2CD4B	NA	NA	NA	NA	3539	3501	5834	5821	4680	4	1170
C2CD4C	NA	NA	NA	NA	NA	NA	9091	12501	10796	2	5398
C2CD4D	NA	NA	NA	NA	NA	NA	7018	7035	7026.5	2	3513.25
C2CD5	4211	4169	NA	NA	5589	5538	6209	6203	5563.5	6	927.25
C2ORF15	NA	NA	NA	NA	NA	NA	3281	3234	3257.5	2	1628.75
C2orf16	1877	1863	1872	1846	9773	9710	9942	8138	5007.5	8	625.938
C2orf40	3780	3743	NA	NA	4071	4023	11735	11682	4047	6	674.5
C2orf42	NA	NA	NA	NA	NA	NA	17341	17342	17341.5	2	8670.75
C2orf43	NA	NA	NA	NA	NA	NA	14537	17395	15966	2	7983
C2orf44	NA	NA	NA	NA	NA	NA	2674	2613	2643.5	2	1321.75
C2orf47	5444	5404	NA	NA	7225	7161	2839	2777	5424	6	904
C2orf49	NA	NA	NA	NA	NA	NA	6978	6983	6980.5	2	3490.25
C2orf50	5046	5011	NA	NA	5327	5275	5138	5114	5126	6	854.333
C2orf53	6930	6883	NA	NA	9189	9122	956	937	6906.5	6	1151.08
C2orf54	NA	NA	NA	NA	NA	NA	3925	5359	4642	2	2321
C2orf57	5529	5492	NA	NA	7336	7275	1774	1667	5510.5	6	918.417
C2orf61	NA	NA	NA	NA	NA	NA	10994	10922	10958	2	5479
C2orf62	NA	NA	NA	NA	NA	NA	12212	12154	12183	2	6091.5
C2orf66	NA	NA	NA	NA	NA	NA	14809	14764	14786.5	2	7393.25
C2orf68	NA	NA	NA	NA	NA	NA	14130	14070	14100	2	7050
C2orf69	NA	NA	NA	NA	NA	NA	8038	16322	12180	2	6090
C2orf70	4600	4560	NA	NA	8433	8367	8791	8803	8400	6	1400
C2orf71	2781	2763	2818	2773	8309	8245	3435	6345	3126.5	8	390.812
C2orf72	3994	3962	NA	NA	5277	5225	9005	9012	5251	6	875.167
C2orf73	6294	6254	NA	NA	8338	8273	3856	3800	6274	6	1045.67
C2orf74	NA	NA	NA	NA	NA	NA	1381	1378	1379.5	2	689.75
C2orf76	4580	NA	NA	NA	6071	NA	10795	17314	8433	4	2108.25
C2orf78	NA	NA	NA	NA	NA	NA	5156	5134	5145	2	2572.5
C2orf80	NA	NA	NA	NA	NA	NA	16543	16506	16524.5	2	8262.25
C2orf81	909	899	NA	NA	2623	2607	17205	17196	2615	6	435.833
C2orf82	NA	NA	NA	NA	NA	NA	9398	9387	9392.5	2	4696.25
C2orf88	NA	NA	NA	NA	NA	NA	10565	10511	10538	2	5269
C3	5182	5147	2964	2914	6308	6261	2936	2870	4055.5	8	506.938
C3AR1	5472	5435	NA	NA	9979	9917	1755	1730	5453.5	6	908.917
C3orf14	NA	NA	NA	NA	NA	NA	16426	16391	16408.5	2	8204.25
C3orf17	7537	7480	NA	NA	4657	4603	12279	4905	6192.5	6	1032.08
C3orf18	NA	NA	NA	NA	NA	NA	15785	15734	15759.5	2	7879.75
C3orf20	3912	3878	NA	NA	5173	5122	10418	10355	5147.5	6	857.917
C3orf22	NA	NA	NA	NA	NA	NA	10383	10320	10351.5	2	5175.75
C3orf30	3436	3404	NA	NA	2967	4510	3641	10434	3538.5	6	589.75
C3orf33	5138	5105	NA	NA	6810	6759	15168	12622	6784.5	6	1130.75
C3orf36	NA	NA	NA	NA	NA	NA	13066	12162	12614	2	6307
C3orf38	NA	NA	NA	NA	NA	NA	11305	11235	11270	2	5635
C3orf49	3403	3373	NA	NA	4518	4465	8586	8595	4491.5	6	748.583
C3orf52	5820	5778	NA	NA	7687	7625	5735	4790	5799	6	966.5
C3orf58	NA	NA	NA	NA	NA	NA	16048	15992	16020	2	8010
C3orf62	4445	4403	NA	NA	7786	7731	4720	5248	4984	6	830.667
C3orf67	703	699	NA	NA	935	928	10370	10308	931.5	6	155.25
C3orf70	NA	NA	NA	NA	NA	NA	3903	3850	3876.5	2	1938.25
C3orf72	NA	NA	NA	NA	NA	NA	1540	1519	1529.5	2	764.75
C3orf80	NA	NA	763	746	1435	1424	15839	15783	1429.5	6	238.25
C3orf83	563	555	NA	NA	741	738	14406	14367	739.5	6	123.25
C3orf84	3573	3539	NA	NA	4776	4724	11468	11392	4750	6	791.667
C4BPA	NA	NA	NA	NA	NA	NA	5748	5737	5742.5	2	2871.25
C4BPB	3676	3642	NA	NA	4902	4845	10019	9987	4873.5	6	812.25
C4orf17	2555	2534	NA	NA	3411	3372	163	155	2544.5	6	424.083
C4orf19	NA	NA	NA	NA	NA	NA	9740	9730	9735	2	4867.5
C4orf21	2708	2687	308	302	5703	5656	7198	11663	4182	8	522.75
C4orf22	NA	NA	NA	NA	NA	NA	12132	12081	12106.5	2	6053.25
C4orf26	6376	6336	NA	NA	8441	8376	12979	12927	8408.5	6	1401.42
C4orf27	6560	6516	NA	NA	8668	8602	4055	4000	6538	6	1089.67
C4orf29	5052	5017	NA	NA	6671	6621	664	637	5034.5	6	839.083
C4orf3	5738	5697	NA	NA	7571	7509	5901	5893	5897	6	982.833
C4orf32	NA	NA	NA	NA	NA	NA	6725	6738	6731.5	2	3365.75
C4orf33	4363	4326	NA	NA	5807	5759	14194	14137	5783	6	963.833
C4orf36	NA	NA	NA	NA	NA	NA	14956	14914	14935	2	7467.5
C4orf40	NA	NA	NA	NA	4603	4550	14681	14637	9620	4	2405
C4orf45	NA	NA	NA	NA	NA	NA	8166	2289	5227.5	2	2613.75
C4orf46	NA	NA	NA	NA	NA	NA	5597	5583	5590	2	2795
C4orf47	1048	1037	NA	NA	1008	1001	15984	15930	1042.5	6	173.75
C4orf48	NA	NA	NA	NA	NA	NA	13703	13661	13682	2	6841
C4orf50	NA	NA	NA	NA	NA	NA	11424	11351	11387.5	2	5693.75
C4orf51	7136	7082	NA	NA	7965	7906	6096	6084	7109	6	1184.83
C5	NA	NA	NA	NA	5992	5944	16915	16898	11445	4	2861.25
C5AR1	NA	NA	NA	NA	NA	NA	4957	4925	4941	2	2470.5
C5AR2	NA	NA	NA	NA	NA	NA	1824	1796	1810	2	905
C5orf15	6982	6933	NA	NA	7575	7513	9010	9019	7544	6	1257.33
C5orf20	NA	NA	NA	NA	NA	NA	10486	10430	10458	2	5229
C5orf22	NA	NA	NA	NA	NA	NA	13026	12032	12529	2	6264.5
C5orf24	NA	NA	NA	NA	NA	NA	2277	2241	2259	2	1129.5
C5orf28	NA	NA	NA	NA	NA	NA	11321	11250	11285.5	2	5642.75
C5orf30	NA	NA	NA	NA	NA	NA	9033	9038	9035.5	2	4517.75
C5orf34	5016	4980	NA	NA	6615	6566	9160	9170	6590.5	6	1098.42
C5orf38	2241	2223	NA	NA	2987	2959	11872	11820	2973	6	495.5
C5orf42	3983	3952	NA	NA	7597	7532	10911	10840	7564.5	6	1260.75
C5orf45	5078	5042	NA	NA	6843	6791	11498	11422	6817	6	1136.17
C5orf46	NA	NA	NA	NA	NA	NA	14395	14354	14374.5	2	7187.25
C5orf47	5620	5583	NA	NA	7444	7384	12683	12626	7414	6	1235.67
C5orf48	6676	6630	NA	NA	8841	8773	17091	17075	8807	6	1467.83
C5orf49	NA	NA	NA	NA	NA	NA	10416	9093	9754.5	2	4877.25
C5orf51	NA	NA	NA	NA	NA	NA	10388	12278	11333	2	5666.5
C5orf52	7861	7796	NA	NA	10192	10129	11216	11146	10160.5	6	1693.42
C5orf54	4525	4485	NA	NA	8050	7990	6461	6446	6453.5	6	1075.58
C5orf58	NA	NA	NA	NA	NA	NA	13208	13162	13185	2	6592.5
C5orf63	NA	NA	NA	NA	NA	NA	8747	8755	8751	2	4375.5
C6	4092	4058	451	443	5154	5103	5028	1167	4075	8	509.375
C6orf1	NA	NA	NA	NA	NA	NA	6989	7000	6994.5	2	3497.25
C6orf10	6392	6353	1061	1038	7679	7617	13889	13829	7004.5	8	875.562
C6orf106	NA	NA	NA	NA	NA	NA	417	391	404	2	202
C6orf118	NA	NA	NA	NA	NA	NA	5425	5421	5423	2	2711.5
C6orf120	NA	NA	NA	NA	5956	5907	2726	2667	4316.5	4	1079.12
C6orf132	1615	1599	2385	2345	9861	9798	12426	15648	6091.5	8	761.438
C6orf136	7075	7021	NA	NA	8610	8544	8323	6596	7699	6	1283.17
C6orf141	NA	NA	NA	NA	NA	NA	8480	8479	8479.5	2	4239.75
C6orf15	NA	NA	741	725	1581	1566	2744	1024	1295	6	215.833
C6orf163	NA	NA	NA	NA	NA	NA	17015	16992	17003.5	2	8501.75
C6ORF165	6468	6427	NA	NA	9068	9004	5682	5676	6447.5	6	1074.58
C6orf201	2927	2906	NA	NA	3902	3857	15591	15524	3879.5	6	646.583
C6orf203	NA	NA	NA	NA	NA	NA	721	701	711	2	355.5
C6orf211	4562	4523	NA	NA	4834	4782	12167	12112	4808	6	801.333
C6orf222	NA	NA	NA	NA	4781	4729	11279	11215	7998	4	1999.5
C6orf223	6191	6151	NA	NA	8945	8881	10634	10575	8913	6	1485.5
C6orf226	NA	NA	NA	NA	NA	NA	9125	9136	9130.5	2	4565.25
C6orf229	6048	6006	NA	NA	8012	7952	17428	5060	7000	6	1166.67
[truncated: 15,491 more rows]

## Sheet: ST4
Supplementary Table 4. MR-pheWAS of genetically predicted NEK1 downregulation
Category	Phenotype	phenocode	n_case	n_control	SNP	ref	alt	MR_beta	MR_SE	MR_pval
XIII Diseases of the musculoskeletal system and connective tissue (M13_)	Soft tissue disorders	M13_SOFTTISSUE	112575	299606	rs10520157	G	T	0.210301	0.0604776	0.000506407
XIII Diseases of the musculoskeletal system and connective tissue (M13_)	Pain in limb	M13_LIMBPAIN	34007	299606	rs10520157	G	T	0.322034	0.0987109	0.00110474
XIV Diseases of the genitourinary system (N14_)	Other disorders of penis	N14_OTHPENIS	2921	130139	rs10520157	G	T	1.04756	0.328288	0.00141798
XII Diseases of the skin and subcutaneous tissue (L12_)	Scar conditions and fibrosis of skin	L12_SCARCONDITIONS	1130	385509	rs10520157	G	T	-1.43737	0.47567	0.00251293
Other, not yet classified endpoints (same as #MISC)	Polycythaemia vera	POLYCYTVERA	1004	313577	rs10520157	G	T	-1.52663	0.507667	0.00263712
VIII Diseases of the ear and mastoid process (H8_)	Conductive hearing loss, unspecified	H8_HL_CON_NAS	2613	362353	rs10520157	G	T	1.00818	0.343397	0.00332583
XIII Diseases of the musculoskeletal system and connective tissue (M13_)	Artrosis, including avohilmo	M13_ARTHROSIS_INCLAVO	105552	306629	rs10520157	G	T	0.186578	0.0660449	0.00472781
Psychiatric endpoints from Katri R√§ikk√∂nen	Schizophrenia or delusion (more control exclusions)	KRA_PSY_SCHIZODEL_EXMORE	13738	301879	rs10520157	G	T	-0.553761	0.20313	0.00640782
IV Endocrine, nutritional and metabolic diseases (E4_)	Other disorders of glucose regulation and pancreatic internal secretion	E4_GLUCOPANCREAS	2788	409393	rs10520157	G	T	-0.843529	0.312753	0.00699439
II Neoplasms, from cancer register (ICD-O-3)	Malignant neoplasm of breast (controls excluding all cancers)	C3_BREAST_EXALLC	18786	182927	rs10520157	G	T	-0.360225	0.135556	0.00787463
XIII Diseases of the musculoskeletal system and connective tissue (M13_)	Arthrosis	M13_ARTHROSIS	80598	262844	rs10520157	G	T	0.193926	0.0739261	0.00870984
XIII Diseases of the musculoskeletal system and connective tissue (M13_)	Panniculitis affecting regions of neck and back	M13_PANNICULITIS	1205	294770	rs10520157	G	T	1.31999	0.508718	0.00946608
II Neoplasms, from cancer register (ICD-O-3)	Malignant neoplasm of breast, HER-positive (controls excluding all cancers)	C3_BREAST_ERPLUS_EXALLC	10404	182678	rs10520157	G	T	-0.452583	0.175537	0.00992933
XIII Diseases of the musculoskeletal system and connective tissue (M13_)	Other osteochondropathies	M13_OSTEOCHONDROPATHY	2307	404993	rs10520157	G	T	0.892064	0.353553	0.0116311
Rheuma endpoints	Other necrotizing vasculopathies (FG)	NECROVASC_FG	1799	311210	rs10520157	G	T	-0.991707	0.40184	0.0135903
XIII Diseases of the musculoskeletal system and connective tissue (M13_)	Residual foreign body in soft tissue	M13_FOREIGNBODY	1524	299606	rs10520157	G	T	1.05883	0.434167	0.0147377
XIII Diseases of the musculoskeletal system and connective tissue (M13_)	Other soft tissue disorders, not elsewhere classified	M13_SOFTTISSUEOTH	48063	299606	rs10520157	G	T	0.203919	0.0842381	0.0154889
XIII Diseases of the musculoskeletal system and connective tissue (M13_)	Gonarthrosis	M13_ARTHROSIS_KNEE	48836	262844	rs10520157	G	T	0.214459	0.0894258	0.0164771
VII Diseases of the eye and adnexa (H7_)	Disorders of refraction and accommodation	H7_REFRAACCOMMODIS	8946	394028	rs10520157	G	T	0.428688	0.182039	0.0185268
XV Pregnancy, childbirth and the puerperium (O15_)	Abnormal findings on antenatal screening of mother	O15_ANTENAT_ABNORM	2419	195520	rs10520157	G	T	0.825971	0.352244	0.0190331
XIII Diseases of the musculoskeletal system and connective tissue (M13_)	Polymyalgia rheumatica	M13_POLYMYALGIA	3871	399355	rs10520157	G	T	-0.649734	0.27711	0.0190432
I Certain infectious and parasitic diseases (AB1_)	Viral and other specified intestinal infections	AB1_VIRAL_OTHER_INTEST_INFECTIONS	8582	367214	rs10520157	G	T	-0.436243	0.186921	0.0196042
II Neoplasms from hospital discharges (CD2_)	Benign neoplasm of brain and other parts of central nervous system	CD2_BENIGN_BRAIN_CNS	1917	410264	rs10520157	G	T	-0.903729	0.388341	0.0199572
XIII Diseases of the musculoskeletal system and connective tissue (M13_)	Fibroblastic disorders	M13_FIBROBLASTIC	8686	299606	rs10520157	G	T	0.429495	0.185652	0.0206986
XI Diseases of the digestive system (K11_)	Stomatitis and related lesions	K11_STOMATITIS	2711	272252	rs10520157	G	T	-0.757943	0.328115	0.0208886
VI Diseases of the nervous system (G6_)	Migraine without aura and triptan purchases	G6_MIGRAINE_NO_AURA_TRIPTAN	5719	367565	rs10520157	G	T	0.531835	0.230907	0.0212652
XV Pregnancy, childbirth and the puerperium (O15_)	Medical abortion	O15_ABORT_MEDICAL	39663	162987	rs10520157	G	T	-0.220265	0.0960688	0.0218605
XIV Diseases of the genitourinary system (N14_)	Pain and other conditions associated with female genital organs and menstrual cycle	N14_FEMGENPAIN	7788	111583	rs10520157	G	T	0.461239	0.20227	0.0225892
XVII Congenital malformations, deformations and chromosomal abnormalities (Q17)	Other congenital malformations of skin	Q17_OTHER_CONGEN_MALFO_SKIN	1226	409382	rs10520157	G	T	-1.10387	0.484773	0.0227809
XIII Diseases of the musculoskeletal system and connective tissue (M13_)	Other specified/unspecified dorsopathies	M13_DORSOPATHYNAS	1109	294770	rs10520157	G	T	1.14353	0.510008	0.02495
XIV Diseases of the genitourinary system (N14_)	Orchitis and epididymitis	N14_ORHCEPINDIDYMITIS	2954	130139	rs10520157	G	T	0.700034	0.316841	0.0271456
XI Diseases of the digestive system (K11_)	Recurring oral aphthae	K11_APHTA_RECUR	1324	410857	rs10520157	G	T	-1.02691	0.466417	0.027686
V Mental and behavioural disorders (F5_)	Psychotic depression	F5_DEPRESSION_PSYCHOTIC	2149	246352	rs10520157	G	T	-0.850871	0.387171	0.0279731
VII Diseases of the eye and adnexa (H7_)	Other retinal disorders	H7_RETINALDISOTH	25610	376650	rs10520157	G	T	-0.246256	0.112151	0.0281099
XIII Diseases of the musculoskeletal system and connective tissue (M13_)	Palmar fascial fibromatosis [Dupuytren]	M13_DUPUTRYEN	5542	299606	rs10520157	G	T	0.50807	0.232407	0.0288065
VI Diseases of the nervous system (G6_)	Lesion of ulnar nerve	G6_ULLNLE	4587	360538	rs10520157	G	T	0.547846	0.252335	0.0299233
XII Diseases of the skin and subcutaneous tissue (L12_)	Hidradenitis suppurativa	L12_HIDRADENITISSUP	1070	394105	rs10520157	G	T	1.13022	0.521054	0.0300746
XIII Diseases of the musculoskeletal system and connective tissue (M13_)	Pain in joint	JOINTPAIN	30614	222498	rs10520157	G	T	0.226991	0.105015	0.0306549
XI Diseases of the digestive system (K11_)	Other inflammatory liver diseases	K11_OTHINFLIV	1989	400247	rs10520157	G	T	0.8175	0.381415	0.0320863
XV Pregnancy, childbirth and the puerperium (O15_)	Abnormalities of forces of labour	O15_LABOUR_ABNORM_FORCES	3578	176810	rs10520157	G	T	0.618402	0.288757	0.0322255
VII Diseases of the eye and adnexa (H7_)	Subjective visual disturbances	H7_VISUDISTURBSUB	8028	393216	rs10520157	G	T	-0.410156	0.191559	0.0322619
VII Diseases of the eye and adnexa (H7_)	Disorders of ocular muscles, binocular movement, accommodation and refraction	H7_OCUMUSCLE	18153	394028	rs10520157	G	T	0.275028	0.129098	0.0331406
XIII Diseases of the musculoskeletal system and connective tissue (M13_)	Coxarthrosis,	M13_ARTHTROSIS_COX	24255	262844	rs10520157	G	T	0.254001	0.119673	0.0337995
XI Diseases of the digestive system (K11_)	Diseases of salivary glands	K11_SALIVARY	6894	272252	rs10520157	G	T	-0.437583	0.207279	0.0347656
II Neoplasms from hospital discharges (CD2_)	Lymphoid leukaemia (controls excluding all cancers)	CD2_LYMPHOID_LEUKAEMIA_EXALLC	1617	324650	rs10520157	G	T	-0.895929	0.424929	0.0349945
XIII Diseases of the musculoskeletal system and connective tissue (M13_)	Chondrocostal junction syndrome [Tietze]	M13_TIETZE	1004	404993	rs10520157	G	T	-1.12161	0.535018	0.0360462
IX Diseases of the circulatory system (I9_)	Coronary artery bypass grafting	I9_CABG	11582	343079	rs10520157	G	T	0.369102	0.176383	0.0363831
I Certain infectious and parasitic diseases (AB1_)	Viral infections of the central nervous system	AB1_VIRAL_CNS	2332	409849	rs10520157	G	T	0.73335	0.351785	0.0371005
XIII Diseases of the musculoskeletal system and connective tissue (M13_)	Other bursopathies	M13_BURSOPATHY	4405	299606	rs10520157	G	T	0.530729	0.257519	0.0393097
XVIII Symptoms, signs and abnormal clinical and laboratory findings, not elsewhere classified (R18_)	Retention of urine	R18_RETEN_URINE	12716	374900	rs10520157	G	T	0.322473	0.156643	0.0395276
IV Endocrine, nutritional and metabolic diseases (E4_)	Hypopituitarism	E4_HYPOPIT	2114	395289	rs10520157	G	T	0.755136	0.369575	0.041027
IX Diseases of the circulatory system (I9_)	Angina pectoris	I9_ANGINA	36875	343079	rs10520157	G	T	0.212199	0.104116	0.0415394
XIII Diseases of the musculoskeletal system and connective tissue (M13_)	Early lumbar disc prolapse, operated	M13_EARLY_LUMBAR_PROLAPSE	9607	402574	rs10520157	G	T	0.35604	0.176073	0.0431648
XIII Diseases of the musculoskeletal system and connective tissue (M13_)	Juvenile osteochondrosis	M13_JUVOSTEOCHONRHIP	1044	404993	rs10520157	G	T	-1.06111	0.52691	0.0440261
I Certain infectious and parasitic diseases (AB1_)	Other salmonella infections	AB1_SALMONELLA_OTH	1151	367214	rs10520157	G	T	1.00682	0.501856	0.0448353
II Neoplasms, from cancer register (ICD-O-3)	Non-small cell lung cancer, adenocarcinoma (controls excluding all cancers)	C3_NSCLC_ADENO_EXALLC	1590	314193	rs10520157	G	T	-0.857129	0.429047	0.0457436
XII Diseases of the skin and subcutaneous tissue (L12_)	Nail disorders	L12_NAILDIS	2472	394105	rs10520157	G	T	0.679186	0.342626	0.047446
XIII Diseases of the musculoskeletal system and connective tissue (M13_)	Cervicocranial syndrome	M13_CERVICOCRANSDR	3530	294770	rs10520157	G	T	-0.571752	0.288564	0.0475499
XV Pregnancy, childbirth and the puerperium (O15_)	Polyhydramnios	O15_POLYHYDR	1374	182824	rs10520157	G	T	0.915214	0.465215	0.0491496

## Sheet: ST5
Supplementary Table 5. GSEApreranked using common variant-led ranks: ATC codes (level 2)
Name	Term	ES	NES	NOM p-val	FDR q-val	FWER p-val	Lead_genes
prerank	D02	-0.450988	-1.05813	0.351724	1	0.470326	CA2;MC1R;DHFR;ARG1;CTNNB1
prerank	H02	-0.302491	-1.00769	0.407407	0.619681	0.550445	CYP51A1;KCNH2;CYP17A1;CYP21A2;CYP11B1;CYP11A1;NOS2;NR1I2;NR3C2;NR3C1;CYP11B2;NR1I3;ANXA1
prerank	J06	-0.250113	-0.779743	0.851852	0.825355	0.905045	C1QA;RHD;FCGR2B;C1QC;C1QB;FCGR3A;C1R;FCGR3B;FCGR1A
prerank	R03	0.219254	0.464372	0.999	0.996838	1	ADRB3;CHRM1;PIK3CB;CHRM3;ADORA3;ADORA2A;PARP1;CHRM4;ANXA1;PDE4D;PGR;MS4A2;ADRA1B;NR3C1;ITPR1;ADRA2A;NR3C2;FCGR3A;PIK3CA;ADRA2B;HSP90AA1;S100P;ATM;PDE3A;IL5;PRKDC;ADRA1A;TNF;HDAC2;CHRM2;CPNE1
prerank	D01	0.238475	0.473885	0.992965	1	1	CACNA1C;HCAR2;KCNJ12;NR1I3
prerank	A10	0.246228	0.513134	0.999	1	1	NOV;ABCB11;CALCR;PPARA;AMY2A;RAMP1;RXRB;HRH1;RXRG;SLC5A1;RAMP3;GLP1R;GIP;GANAB;INSR;LRP2;SI;VEGFA;PPARG;KCNJ1;ABCC9;HDAC2
prerank	S03	0.270154	0.513634	0.976067	1	1	CASR;ANXA1;TOP2A;NR3C1;PRNP;NR3C2;NR1I2
prerank	D07	0.284864	0.541202	0.976313	1	1	PLA2G1B;ANXA1;PGR;SMO;NR3C1
prerank	A09	0.257204	0.548427	0.999	1	1	SRC;GRIA2;CPB1;GRIN1;GRIA4;EPRS;GRIK5;IL4I1;GRIN2B;SLC1A1;GPT2;GRIN2D;GOT1;AASS;GAD1;FOLH1;CTDSP1;MDH2;GLUL;C8G;GRIK2;GPT;RNASE1;OPLAH;PSAT1;RNASE3;TAT;FPGS;PLEKHA1;SLC1A2;ABAT;HGS;GRIK1;BCAT2;GRIK4;SLC7A11;SLC1A6
prerank	B01	0.266168	0.570792	1	1	1	IKBKB;FGA;FGG;FGF19;FOS;ITGA2B;FGF4;PF4;CALR;ADORA2A;FGF1;KRT8;ORM1;PLAT;PDE4D;HSPA5;VWF;CLEC3B;F10;CACNA1B;EDNRA;FCGR2A;PTGER2;PTGIR;CXCL12;PTGS2;PTGIS;FGFR1;P2RY12;NID1;NFKBIA;PCNA
prerank	G01	0.265298	0.574243	1	1	1	SCN3A;IKBKB;TAS2R16;NFKB2;CYP19A1;SLC22A8;CA6;SCN3B;CACNA1C;PLA2G1B;ATP5A1;HCAR2;PDE6G;SLC22A11;CA9;HTR1A;CACNA1H;ALKBH2;KCNJ12;PDPK1;CA10;NR1I3;HTR1B;CACNA1G;EDNRB;ODC1;SCN2B;ADRA1B;CA5A;SLC22A6;EDNRA;CACNA1I;CDH11;PTGER2;SCN4A
prerank	A11	0.273929	0.595966	1	1	1	PROSC;CCBL2;CCBL1;GCA;COMP;TFRC;NCS1;CALR3;CALM3;ALPP;CACNG1;CACNA1C;AGXT;CALR;CASR;PC;AGXT2;POLB;ALKBH2;FEN1;RDH8;GPT2;APOD;GADL1;FBN3;FTH1;GOT1;PARP1;SEPSECS;CYP27B1;AHSP;ODC1;GAD1;AOC1;DDC;CASQ2;GPT;PSAT1;LRAT;ALDH1A1;DHRS3;HOXA10;NFS1;TAT;ABCB1;CADPS;LDHA;SGPL1;CP;OAT;RDH14;SDS;ALAS1;TNNC1;ABAT;HDC;CTH;P3H2;HBA1;EGLN3;PHYH;NEIL1;VDR;GCAT;BCAT2;S100A2;SPTBN1
prerank	J02	0.300519	0.600425	0.961847	1	1	CACNA1C;KCNQ1;GSC2;KCNJ12;NR1I3;KCND3;KCNJ6
prerank	S01	0.274524	0.603083	1	1	1	FCGR2C;SLC6A4;SLC6A3;HRH2;CHRM1;HRH3;IKBKB;PLA2G2E;FGA;CHRNA6;SLC22A8;FGG;PLA2G2A;DNMT3A;FGF19;PNLIP;PLA2G1B;SLC15A1;FGF4;PF4;CASR;GRIN1;MLNR;CHRM3;ACY1;ADRA2C;CXCR4;HMMR;HTR1A;PPARA;A2M;FGF1;GRIN2B;FCGR1A;HAPLN1;ALKBH2;RDH8;CHRNA4;GRIN2D;APOD;PON1;ORM1;CHRM4;ANXA1;RPE65;HTR1B;TOP2A;HRH1;EGFR;VCAN;VEGFB;SCN10A;ACHE;ANGPT2;NTSR2;NCAN;ADRA1B;HABP2;F10;CA5A;ORM2;ASPG;FCGR2A;SCN4A;STAB2
prerank	D10	0.289986	0.611979	0.992993	1	1	GPX5;AKR1D1;SRD5A2;TYR;CYCS;MLNR;GPRC5A;RDH8;APOD;GOT1;RXRB;ANXA1;RXRG;OBP2A;MMP9;IL1B;NR3C1;LRAT;ALDH1A1;DHRS3;RDH14;PDK4
prerank	C03	0.303738	0.625919	0.977	1	1	SCNN1D;CACNA1C;SCNN1A;CA9
prerank	A01	0.301575	0.634304	0.985	1	1	IKBKB;PDGFRB;PNLIP;CACNA1C;CYCS;HCAR2;CASR;PDGFRA;A2M;KCNJ12;ANXA1;HSPA5;ADRA1B;EDNRA;MMP9;IL1B;PTGS2;NR3C1;NFKBIA;PCNA;PRNP;KCNA1;MYC;ADRA2A;ADRA2B;VEGFA;NR1I2;CASP1
prerank	B02	0.289747	0.639493	1	1	1	ZAK;PAK5;ICK;SRC;CLK3;FGB;PI4KB;SRMS;IKBKB;DCLK1;CSN3;GSK3A;ELANE;PRKACB;TLK2;FGA;MAPK4;FGG;TAOK1;FER;LCK;NTRK3;PDGFRB;FGFR3;ASGR1;FGR;ASGR2;CTRB1;CALR;PDGFRA;MELK;SBK1;TAOK2;SBK3;EPHA2;PRKACA;INSRR;JAK3;PLK4;DAPK3;ADORA3;HIPK2;COL1A1;EPHA6;F13B;UGT1A1;PAK2;CDC42BPG;MAP2K6;DYRK1B;EPHA5;PDPK1;DDR2;MAPK7;PAK6;PIP4K2B;MAP3K4;MUSK;MCFD2;RIPK4;PIM1;ACVR1B;PTK6;MAP3K10;COQ8B;SGK3;IKBKE;CTSL;CSNK2A1;PKN…
prerank	M05	0.315657	0.655787	0.97	1	1	PTPN6;COMP;ALPP;CACNA1C
prerank	C02	0.3245	0.66484	0.959	1	1	REN;ATP5A1;PDE6G;ADRA2C;NPR1;CHRNA4;AOC3;HIF1A;GUCY1A2;EDNRB;ADRA1B;DDC;EDNRA
prerank	A14	0.36422	0.665502	0.901587	1	1	GRIN1;PPARA;NR1I3
prerank	R01	0.322795	0.689508	0.995	1	1	SLC6A4;SLC6A3;HRH2;CHRM1;HRH3;IL2;PLA2G1B;CHRM3;ADRA2C;CXCR4;HMMR;HTR1A;HAPLN1;RDH8;APOD;CHRM4;ANXA1;HTR1B;HRH1;VCAN;PGR;NTSR2;NCAN;ADRA1B;HABP2;STAB2;NFATC1;NR3C1;LRAT;ALDH1A1;DHRS3
prerank	M01	0.327357	0.692056	0.983	1	1	FABP2;BCL2;IKBKB;PLA2G2E;PLA2G2A;AKR1B10;S100A7;PPARA;ADCY1;PDPK1;CXCR1;ATP4A;ADCY5;HSPA5;RELA;KCNQ2;EDNRA;BDNF;CDH11;PTGER2;CCL2;IFNG;PRDX5;PTGS2;ELN;PTGIS;NFKBIA;PCNA;KCNQ3
prerank	N02	0.325125	0.697251	0.996	1	1	SLC6A4;SLC6A3;ADRB3;FABP2;OPRD1;CHRM1;BCL2;IKBKB;HTR2B;GRIN1;S100A7;CHRM3;ADRA2C;HTR1A;PPARA;GRIN2B;CHRNA4;PDPK1;GRIN2D;LY96;CALCA;HTR1B;HRH1;DRD3;HSPA5;CACNA1A;ACHE;CACNA2D1;HTR1E;ADRA1B;OPRK1;CACNA1B;EDNRA;CDH11
prerank	L01	0.320837	0.702201	1	1	1	ZAK;FCGR2C;SRC;PDCD1;NECTIN4;PIK3CB;PSMB2;BCL2;IKBKB;CSNK1E;MGEA5;TOP1;RRM2;PMEL;MTNR1B;DNMT3A;LCK;NTRK3;PDGFRB;SLC2A2;FGFR3;TUBB1;FGR;TUBB;EZH1;PDGFRA;HDAC1;MS4A1;AKT1;EPHA2;JAK3;CTLA4;CD3E;POLB;HTR1A;A2M;GPRC5A;FGF1;CD3D;FCGR1A;IL2RB;EPHA5;PDPK1;DDR2;MAP1A;SLAMF7;PTK6;ORM1;PARP1;POLE4;RXRB;TUBA1A;PARP3;CSK;BLK;TOP2A;ERBB4;EGFR;PML;PGR;VEGFB;F3;CDK6;EEF2;HDAC3;NTRK2;CD33;RXRG;FCGR3B;OBP2A;NOLC1;…
prerank	S02	0.336432	0.702249	0.951	1	1	SLC6A4;SLC6A3;CHRM1;CACNA1C;PLA2G1B;CASR;KCNJ12;ORM1;ANXA1;TOP2A;EGFR;SCN10A;ORM2;SCN4A;PTGS2;NR3C1
prerank	D11	0.336181	0.708505	0.98	1	1	AKR1D1;SRD5A2;TYR;CHRM1;REN;PIK3CB;CACNA1C;CHRM3;ADRA2C;JAK3;ADORA3;HTR1A;ADORA2A;CHRM4;RXRB;PDE4D;HTR1B;ODC1;RXRG;ADRA1B;NR1H4
prerank	L02	0.356349	0.712665	0.896794	1	1	ESRRA;CYP19A1;ESRRG;NCOA2
prerank	C04	0.345003	0.713731	0.927783	1	1	HRH2;NNMT;HCAR2;ADRA2C;HTR1A;ADORA2A;HRH1;CACNA2D1;MDH2;ADRA1B;CACNA1I;NNT;OGDH;GAPDH;ADRA2A;QPRT;ADRA2B;IFNAR2;DRD1;ADRA1A;CES1
prerank	A03	0.350348	0.715099	0.921844	1	1	CHRM1;CACNA1C;CHRM3;ADCY1;CHRNA4;CHRM4;CACNA1G;DRD3;CACNA1S;SLC18A2;OPRM1
prerank	N03	0.329651	0.716064	0.993	1	1	SLC6A4;GRM5;OPRD1;SCN3A;HTR2B;CYP3A7;LDHB;CYP1A2;CA6;TRPM8;GRIA2;SCN3B;CACNA1C;SV2A;GRIN1;HDAC1;CA9;HTR1A;PPARA;CACNA1H;ADORA2A;GRIN2B;CHRNA4;GABRA5;CA10;VDAC1;SLC6A1;CNR2;CACNA1G;IDO1;HRH1;ODC1;SCN10A;SCN2B;GABRA2;KCNQ2;OPRK1;CA5A;CACNA1B;CACNA1I;GPR12;GRIK2;SCN4A;PTGS2;CA12;NQO1;TRPA1;OGDH;GLRA3;CYP3A5;KCNQ5;OPRM1;LDHA
prerank	C07	0.33647	0.716881	0.98	1	1	ADRB3;SELE;HCN2;IKBKB;CACNB1;CACNA1C;ADRA2C;HTR1A;CACNA1H;HIF1A;CACNA2D3;HTR1B;CACNA1G;VCAM1;HSPA5;KCND3;CACNA2D1;ADRA1B;CACNA1B;EDNRA;CACNA1I;CACNA1S;SMPD1;PTGS2;NFKBIA;PCNA;TNNC1;KCNJ2;MYC;ADRA2A;NR3C2;GJA1;ADRA2B;VEGFA;NPPB;NR1I2;CASP1;TNNC2;CASP3;ADRA1A
prerank	D09	0.424934	0.725932	0.834327	1	1	CXCR4;NR1I3;NR1I2;PPARG
prerank	G02	0.346467	0.733617	0.96	1	1	ADRB3;FABP2;BCL2;HTR2B;MC3R;AVPR1B;MC2R;S100A7;ADRA2C;HTR1A;PPARA;CHRNA4;HTR1B;DRD3;ADRA1B;TACR3;CACNA1I;GPER1;PTGER2;AVPR1A;PTGS2
prerank	B06	0.374942	0.737065	0.864975	1	1	CYP19A1;C1S;ANPEP;F12;PLAT;C1R;TGFB1
prerank	A05	0.355932	0.738512	0.928929	1	1	SLC25A2;COX7C;NFKB2;SLC10A2;PLA2G1B;OAZ1;ARG2;ESRRG;PPARA
prerank	M03	0.355878	0.745717	0.935	1	1	SLC6A4;HTR2B;SNAP25;GRIN1;CHRM3;CXCR4;GRIN2D;CHRNA10;GABRA5;HRH1;SCN10A;ACHE;AOX1;GABRB2;GABRG2;SYT2
prerank	L04	0.349916	0.745878	0.982	1	1	FCGR2C;RRM2;C3;IL17A;S1PR5;C1S;HDAC1;MS4A1;CD2;JAK3;IL12B;CTLA4;CD3E;CDH5;CD80;CD3D;C5AR1;FCGR1A;IL2RB;IL1RN;CHRNA10;CD3G;ORM1;POLE4;ITGB1;IL6R;S1PR1;TNFSF13B;RELA;FCGR3B;IMPDH2;TNFSF11;IL1A;IL1B;FCGR2A;C1R;IL17F;IFNG;KEAP1;TYMS;PTGS2;FKBP1A;IL6
prerank	A06	0.365128	0.760857	0.915	1	1	OPRD1;PLA2G2E;HTR2B;CACNA1C;GRIN1;PAEP;UGT1A9
prerank	H01	0.376413	0.763197	0.893	1	1	AVPR1B;MC2R;SSTR5;CRH;GHRHR;CHRNA4;PGR;GPER1;AVPR1A;NR3C1;GHR;IGF2R;INSR;SSTR3;SSTR4;LHCGR;NR1I2;GNRHR
prerank	A07	0.37238	0.77082	0.923924	1	1	OPRD1;IKBKB;NFKB2;RPL10L;XDH;CACNA1C;PLA2G1B;CASR
prerank	V04	0.362694	0.771191	0.95	1	1	HRH2;FOLR1;CHRM1;PIK3CB;HRH3;GHSR;CACNA1C;SLC15A1;CHRM3;DAO;ADORA3;ADORA2A;RDH8;FOLR3;APOD;FOLR2;CHRM4;GUCY1A2
prerank	M02	0.377134	0.775182	0.916	1	1	FABP2;HRH2;BCL2;PLA2G2E;PLA2G2A;S100A7;ADRA2C;PPARA;CXCR1;ATP4A
prerank	C08	0.370412	0.775991	0.923	1	1	SLC6A4;CHRM1;CACNB1;CACNG1;CACNA1C;CHRM3;CACNA1H;PDPK1;CHRM4;CACNA2D3;CACNA1G;CACNA1A;KCND3;CACNA2D1;ADRA1B;CACNA1B;CACNA1I;CDH11;CACNA1S;SMPD1;PTGS2
prerank	D05	0.410821	0.788289	0.830072	1	1	RXRB;KRT2;RXRG;NR3C1;HOXA10;RARA;VDR;RARG;MAPK8IP1
prerank	A02	0.385257	0.789355	0.866	1	1	HRH2;CHRM1;PGA5;FGA
prerank	G03	0.389951	0.800509	0.864865	1	1	TFF1;ESRRA;CYP19A1;GRIN1;ESRRG;NCOA2;PPARA;CHRNA4;ORM1;NR1I3;CNR2;PGR;OPRK1;GPER1;CCL2
prerank	A12	0.381922	0.804026	0.894	1	1	TFF2;GCA;NCS1;CALR3;CALM3;CACNA1C;CALR;CASR
prerank	N05	0.381261	0.821661	0.943	1	1	SLC6A4;SLC6A3;HRH2;OPRD1;CHRM1;HRH3;HTR2B;MTNR1B;GRIA2;CACNG1;CALR;RORB;GRIN1;CHRM3;GRIA4;ADRA2C;GRIK5;HTR1A;ADORA2A;CALY;GRIN2B;HCRTR1;CHRNA4;CHRNA10;GABRA5;ORM1;CHRM4;HTR1B;HRH1;DRD3;GABRA2;HTR1E;GABRG2;ADRA1B;OPRK1
prerank	N06	0.380157	0.822291	0.942	1	1	SLC6A4;SLC6A3;TAAR1;HRH2;OPRD1;CHRM1;PIK3CB;HTR2B;CKS1B;NFKB2;MTNR1B;PLA2G2A;WARS;GRIN1;CHRM3;ADRA2C;ADORA3;HTR1A;ADORA2A;GRIN2B;GPT2;AOC3;KCNJ3;CHRM4;HTR1B;HRH1;DRD3;EEF2;NTRK2;ACHE;KCND3;KCND2;GABRB2;GABRG2;KCNQ2;ADRA1B;OPRK1;ORM2;BDNF;IL1B
prerank	G04	0.389319	0.823344	0.895	1	1	ADRB3;AKR1D1;SRD5A2;CHRM1;HTR2B;CACNA1C;FGF4;PDE6G;KCNH7;CHRM3;ADRA2C;MMP12;HTR1A;FGF1
prerank	R05	0.402241	0.825541	0.805806	1	1	SLC6A4;OPRD1;IKBKB;GRIN1;ACY1;GRIN2B;CHRNA4;GRIN2D
prerank	C01	0.386656	0.832303	0.943	1	1	GUCY1B1;SLC6A4;SLC6A3;ADRB3;FABP2;CHRM1;HCN2;BCL2;CACNB1;MYH7;AGTR1;TRPM8;PLA2G2A;CACNG1;HBB;CACNA1C;KCNH7;S100A7;CHRM3;KCNQ1;ADRA2C;ADORA3;HTR1A;PPARA;ADORA2A;NPR1;KCNJ12;KCNJ3;ORM1;GUCY1A2;EGFR;DRD3;SCN10A;KCND3;CACNA2D1;KCND2;ADRA1B;ORM2;CACNA1I;CACNA1S;PTGER2;SCN4A;NPR2
prerank	A04	0.425621	0.833632	0.784553	1	1	CHRM1;CHRM3;HTR1A;CHRNA4;CHRM4;CNR2;HTR1B
prerank	N01	0.390206	0.83559	0.909	1	1	SLC6A4;SLC6A3;GABRB3;CCDC51;OPRD1;CHRM1;SLC52A2;GRIA2;CACNG1;DNMT3A;KCNK9;GRIN1;CHRM3;HTR1A;GRIN2B;CHRNA4;GABRA5;KCNJ3;ORM1;EGFR;EEF2;SCN10A;NTRK2;GABRA2;GABRB2;RHO;OPRK1;ATP2B1;ORM2;ASPG;BDNF;KCNJ6;GRIK2;SCN4A
prerank	B05	0.387277	0.837711	0.963	1	1	SEPP1;APOBEC1;KARS;GAPDHS;CPN2;CPN1;SERPINA3;SEMG2;MT1A;ITIH1;FGA;KRT9;IL3;C3;HBB;CACNA1C;AGXT;DCD;C1S;CASR;APLP1;S100A7;HDAC1;ARG2;HRG;GLYAT;PIPOX;JCHAIN;AGXT2;ALDOA;A2M;ASPA;PON1;GARS;TTR;PARP1;GLRB;SLC7A4
prerank	C10	0.392449	0.838865	0.881	1	1	REN;NNMT;IKBKB;CACNB1;AGTR1;NPC1L1;PCSK9;SLC22A8;ANGPTL3;CACNA1C;HCAR2;APOC3;ANPEP;PPARA;RXRB;NR1I3;CACNA2D3;BDKRB1;SLCO1B3;HSPA5;RXRG;SLCO2B1;CACNA1B;EDNRA;CACNA1I
prerank	B03	0.412403	0.848331	0.798799	1	1	MUT;FOLR1;TFRC;AMN;POLB;FEN1;FOLR3;FTH1;FOLR2;HIF1A;AHSP
prerank	A16	0.390999	0.85263	0.938	1	1	SEPP1;GAPDHS;CPN2;CPN1;KRT16;SERPINA3;SERPINA4;MT1A;ITIH1;KRT14;FGA;KRT9;C8B;IL3;C8A;C3;XDH;HBB;APOA4;DCD;SLC15A1;FNTB;C1S;APLP1;APCS;S100A7;HDAC1;SLC25A20;DAO;HAO1;JCHAIN;PLIN3;ALDOA;HPD;A2M;F13B;DAND5;FCN3;ASPA
prerank	P03	0.432454	0.857638	0.743147	1	1	GABRB3;CACNG1;CACNA1C;GLRB;CACNA1G;PGR;CACNA1A
prerank	V09	0.450372	0.863654	0.74187	1	1	GRIA2;SSTR5;GRIN1;GRIA4;SLC1A5
prerank	D08	0.404737	0.86387	0.857	1	1	GABRB3;HTR3D;CHRNB3;CACNB1;HTR3C;SLC5A5;CHRNA6;GRIA2;CHRNA9;CACNG1;CACNA1C;HTR3E;GRIA4;ADH7;A2M;CACNG2;CHRNA4;CHRNA10;GABRA5;KCNJ3;NR1I3;VCAM1;ACHE;GABRA2;GABRB2;KCNJ6;CACNA1S;SLC29A1;GABRG3
prerank	C09	0.412945	0.871058	0.807808	1	1	SLC6A4;ADRB3;REN;CACNB1;AGTR1;CACNG1;CACNA1C;CACNA1H;MME;MMP2;CACNA2D3;CACNA1G;BDKRB1;CACNA1A;CACNA2D1;ADRA1B;CACNA1B;CACNA1I;MMP9;CACNA1S;SMPD1
prerank	J01	0.427501	0.883757	0.767	1	1	SLC22A7;IDE;IL2;SLC22A8;PNLIP;SLC15A1;CYCS;CASR;MLNR;SLC22A11;A2M;DPEP1;PON1
prerank	C05	0.406011	0.88767	0.905	1	1	SEPP1;APOBEC1;GAPDHS;SLC6A3;CPN2;CPN1;KRT16;SERPINA3;SERPINA4;SEMG2;MT1A;ITIH1;KRT14;FGA;KRT9;C8B;IL3;C8A;C3;CACNG1;DNMT3A;FGF19;HBB;CACNA1C;APOA4;PLA2G1B;DCD;FGF4;PF4;C1S;APLP1;APCS;S100A7;HDAC1;HRG;JCHAIN;ALDOA;A2M;FGF1;F13B;DAND5;FCN3;NPR1;ASPA;PON1;GAST;ORM1;TTR;PARP1;F12;ANXA1;APOE;KRT1;BDKRB1;EGFR;KRT2;INS;CBR1;SCN10A;SIVA1;SEMG1;F10;AHSG;ORM2;ASPG;MMP9;C1R;C8G;PZP;SCN4A;A1BG
prerank	M09	0.441393	0.888072	0.712563	1	1	PRG2;HMMR;GP9;SMN2;COL1A1;HAPLN1;VCAN;COL3A1;COL2A1;NCAN;HABP2;STAB2
prerank	P01	0.420828	0.905872	0.801	1	1	ATP5O;ATP5L;KHSRP;TUBB4A;SFPQ;GAPDHS;GSTA2;HNRNPA2B1;RPL18;RPL35;LDHB;DDX5;ATP5A1;TUBB;RPS9;CYCS
prerank	D04	0.441397	0.917703	0.677	1	1	SLC6A4;HRH2;CHRM1;HTR2B;CHRM3;HTR1A;ORM1;CHRM4;NR1I3;HRH1;EGFR;SCN10A;ADRA1B;ORM2;SCN4A
prerank	V03	0.423056	0.921741	0.812	1	1	GPX6;MUT;KARS;ALPPL2;GPX5;GSTA5;GSTA2;GABRB3;HTR3D;CHRNB3;HRH2;OPRD1;CHRM1;IKBKB;CACNB1;HTR3C;CYP3A7;TFRC;CDK2;CHRNA6;GRIA2;CHRNA9;CACNG1;HBB;CACNA1C;HTR3E;ATP5A1;GSTA3;GGT1;GRIN1;AMN;ARG2;CHRM3;GRIA4;ACY1;CDK5;CYP3A4
prerank	J05	0.472135	0.941423	0.645455	1	1	CYP3A7;SLC10A1;CXCR4;CYP3A4;TERT;NEU2
prerank	N07	0.44237	0.946331	0.675	1	1	SLC6A4;GRM5;KCNA10;CHRNB3;OPRD1;CHRM1;HRH3;CYP19A1;SLC52A2;CHRNA6;KCNC2;CHRNA9;KCNC3;GRIN1;CHRM3;KCNC1;HTR1A;CACNA1H;ALDH3B2;CHRNA4;CHRNA10;KCNA7;TTR;CHRM4;KCNA2;KCNA4;CACNA1G;HRH1;ACHE;KCND3;KCND2
prerank	A08	0.460333	0.953179	0.60961	1	1	SLC6A4;SLC6A3;OPRD1;HTR2B;PNLIP;CACNA1C
prerank	D03	0.479286	0.963032	0.592555	1	1	PDGFRB;PDGFRA;HMMR;COL1A1;A2M;HAPLN1;VCAN;COL3A1;COL2A1;NCAN;HABP2;STAB2
prerank	H03	0.53971	0.964133	0.584358	1	1	SLC5A5
prerank	J04	0.491706	0.964577	0.571574	1	1	CYP2C19;PLA2G2E;CYP1A2
prerank	N04	0.465385	0.975416	0.58	1	1	SLC6A4;SLC6A3;CHRM1;BCL2;HTR2B;GRIN1;CHRM3;ADRA2C;HTR1A;ADORA2A;CHRNA4;GRIN2D;CHRM4;HTR1B;HRH1;DRD3;SCN10A
prerank	R07	0.569447	0.994409	0.534216	1	1	MT1A;KCNK9;GUCY1A2;IDO1
prerank	L03	0.494376	0.999882	0.536072	1	1	ACPP;HRH2;HRH3;PRG2;CXCR4;TNFRSF1B;IL2RB
prerank	D06	0.503996	1.01557	0.497477	1	1	SRC;IDE;CA6;PNLIP;TUBB;CASR;A2M
prerank	R02	0.502909	1.05067	0.392	1	1	SLC6A4;SLC6A3;FABP2;TYR;CHRM1;BCL2;IDE;TOP1;CASR;S100A7;PPARA;A2M
prerank	R06	0.512205	1.07125	0.353353	1	1	SLC6A4;SLC6A3;HRH2;CHRM1;HTR2B;SULT1E1;PLA2G1B;CHRM3
prerank	H05	0.655756	1.1181	0.361575	1	1	PTH1R;CALCR;CASR
prerank	P02	0.679789	1.25009	0.149364	1	0.982	ALPPL2;GABRB3;CHRM1
prerank	M04	0.663024	1.25258	0.138254	1	0.975	TAS2R16;SLC22A12;SLC22A8;XDH;TUBB;SLC22A11

## Sheet: ST6
Supplementary Table 6. GSEApreranked using common variant-led ranks: ATC codes (level 3)
Name	Term	ES	NES	NOM p-val	FDR q-val	FWER p-val	Lead_genes
prerank	C03C	-0.498994	-1.5895	0	0.221998	0.109201	CA2;SLC12A5;CFTR;GPR35;ATP1A1;LEF1;SLC12A4;SLC12A1;GSTP1;SLC12A2
prerank	C03E	-0.499019	-1.58938	0.0238095	0.110999	0.109201	KCNMA1;CA4;CA2;CA1;SLC12A5;CFTR;GPR35;SLC12A4;SLC12A1;SLC12A3;SLC12A2
prerank	A12B	-0.467709	-1.20433	0.174603	0.573495	0.577351	SLC12A5;SLC12A6;SLC12A4;SLC12A1;SLC12A2;SLC12A7
prerank	H03A	-0.442438	-1.0449	0.34965	0.885049	0.82912	THRA;ITGB3;THRB;ITGAV;PCNA
prerank	B05B	-0.450988	-1.03808	0.366197	0.731584	0.83822	CA2;DHFR;APP;ARG1;CTNNB1
prerank	C02C	-0.360495	-0.989045	0.474227	0.748963	0.90091	ADRA1D;KCNH2;SLC6A2;ADRA1A;ADRA2B;ADRA2A;ADRA1B
prerank	H02C	-0.302933	-0.872677	0.671875	0.963193	0.967644	CYP51A1;KCNH2;CYP17A1;CYP21A2;CYP11B1;CYP11A1;NR1I2;CYP11B2;NR1I3
prerank	J06B	-0.250113	-0.779743	0.851852	1	0.985844	C1QA;RHD;FCGR2B;C1QC;C1QB;FCGR3A;C1R;FCGR3B;FCGR1A
prerank	B03X	-0.295996	-0.740271	0.87069	0.994506	0.992922	EGLN1;EGLN2;EPAS1;EGLN3;EPOR;HIF1A
prerank	C03A	-0.21808	-0.693974	0.949153	0.942482	0.994944	KCNMA1;CA4;CA2;CA1;ATP1A1;SLC12A1;SLC12A3;CA7;CA12;CA9
prerank	R03D	0.192553	0.399094	0.998	0.998919	1	PIK3CB;ADORA3;ADORA2A;PARP1;PDE4D;MS4A2;ITPR1;FCGR3A;PIK3CA;ATM;PDE3A;IL5;PRKDC;HDAC2;CPNE1;PDE4C;NT5E;FCER1A;IMPDH1;ALOX5;PDE4B;RIC3;PDE5A;IL5RA;PDE4A;ADORA2B;RYR1
prerank	G02B	0.264862	0.455773	0.997706	1	1	CHRNA4;GPER1;NR1I2;ESR2
prerank	A10B	0.224715	0.464736	0.998999	1	1	ABCB11;CALCR;PPARA;AMY2A;RAMP1;RXRB;HRH1;RXRG;SLC5A1;RAMP3;GLP1R;GIP;GANAB;SI;VEGFA;PPARG;KCNJ1;ABCC9;HDAC2
prerank	N02B	0.227242	0.468731	0.997	1	1	IKBKB;HSPA5;CACNA1A;ACHE;CACNA2D1;CACNA1B;EDNRA;PTGS2;KCNQ5;NFKBIA;PCNA;KCNQ3;KCNA1;MYC;PLD2;CASP1;BCHE;PCYT1A;CASP3;TRPV1
prerank	D01A	0.238475	0.473885	0.992965	1	1	CACNA1C;HCAR2;KCNJ12;NR1I3
prerank	S03A	0.280144	0.502898	0.983425	1	1	CASR;TOP2A
prerank	J01A	0.260428	0.50606	0.977459	1	1	PNLIP;CYCS;MMP9;IL1B;PRNP;VEGFA;CASP1;CASP3;EPHB1;ALOX5;NOS2;MAPK1;ARF1
prerank	S02B	0.27929	0.509753	0.979787	1	1	PLA2G1B;ANXA1;NR3C1;NR1I2;ANXA4;ANXA2;NOS2;ANXA5;ANXA3
prerank	S01C	0.255877	0.5098	0.987964	1	1	PLA2G2A;PLA2G1B;PPARA;ANXA1;PTGS2;NR3C1;NR3C2;NR1I2;PPARG;PTGDR2;GLO1;PTGS1;ANXA4;ANXA2;NOS2;EIF2AK2;ANXA5;ANXA3
prerank	S02C	0.279304	0.515989	0.978903	1	1	PLA2G1B;ANXA1;NR3C1;NR3C2;NR1I2;ANXA4;ANXA2;NOS2;ANXA5;ANXA3
prerank	S01E	0.248939	0.517075	0.990973	1	1	CHRM1;CHRM3;ADRA2C;CHRNA4;CHRM4;ACHE;ADRA1B;CA5A;CA12;ADRA2A;PTGFR;ADRA2B;BCHE;CA7;ADRA1A;ROCK2;PTGER1;TNF;CHRM2;CHRNA7
prerank	D07C	0.279304	0.519176	0.974895	1	1	PLA2G1B;ANXA1;SMO;NR3C1;NR1I2;ANXA4;ANXA2;NOS2;ANXA5;ANXA3
prerank	M01B	0.262392	0.519624	0.981818	1	1	IKBKB;HSPA5;EDNRA;PTGS2;PTGIS;NFKBIA;PCNA;MYC;CASP1;CASP3
prerank	D07X	0.304856	0.524061	0.982955	1	1	ANXA1;PGR;NR3C1;NR1I2
prerank	G03H	0.296638	0.52479	0.980066	1	1	CHRNA4;GPER1;KLK3;NR1I2
prerank	D07A	0.284864	0.541202	0.976313	1	1	PLA2G1B;ANXA1;PGR;SMO;NR3C1
prerank	A11C	0.272258	0.546843	0.976884	1	1	CACNG1;RDH8;APOD;CYP27B1;LRAT;ALDH1A1;DHRS3;HOXA10;RDH14;VDR;PTGDS
prerank	A09A	0.257204	0.548427	0.999	1	1	SRC;GRIA2;CPB1;GRIN1;GRIA4;EPRS;GRIK5;IL4I1;GRIN2B;SLC1A1;GPT2;GRIN2D;GOT1;AASS;GAD1;FOLH1;CTDSP1;MDH2;GLUL;C8G;GRIK2;GPT;RNASE1;OPLAH;PSAT1;RNASE3;TAT;FPGS;PLEKHA1;SLC1A2;ABAT;HGS;GRIK1;BCAT2;GRIK4;SLC7A11;SLC1A6
prerank	A02A	0.330999	0.55342	0.966121	1	1	GRIN1;KLK1;TF;APP
prerank	G03A	0.292021	0.561773	0.96209	1	1	CHRNA4;PGR;GPER1;NR3C1;ABCB1;NR3C2;NR1I2
prerank	D07B	0.30736	0.563205	0.952632	1	1	PLA2G1B;ANXA1;NR3C1
prerank	B01A	0.266168	0.570792	1	1	1	IKBKB;FGA;FGG;FGF19;FOS;ITGA2B;FGF4;PF4;CALR;ADORA2A;FGF1;KRT8;ORM1;PLAT;PDE4D;HSPA5;VWF;CLEC3B;F10;CACNA1B;EDNRA;FCGR2A;PTGER2;PTGIR;CXCL12;PTGS2;PTGIS;FGFR1;P2RY12;NID1;NFKBIA;PCNA
prerank	G01A	0.265298	0.574243	1	1	1	SCN3A;IKBKB;TAS2R16;NFKB2;CYP19A1;SLC22A8;CA6;SCN3B;CACNA1C;PLA2G1B;ATP5A1;HCAR2;PDE6G;SLC22A11;CA9;HTR1A;CACNA1H;ALKBH2;KCNJ12;PDPK1;CA10;NR1I3;HTR1B;CACNA1G;EDNRB;ODC1;SCN2B;ADRA1B;CA5A;SLC22A6;EDNRA;CACNA1I;CDH11;PTGER2;SCN4A
prerank	S01K	0.297087	0.580273	0.965164	1	1	HMMR;HAPLN1;VCAN;NCAN;HABP2;STAB2
prerank	S02A	0.300968	0.583649	0.954825	1	1	CACNA1C;CASR;KCNJ12;TOP2A
prerank	L02B	0.305446	0.593675	0.95107	1	1	CYP19A1;ESRRG
prerank	S01F	0.302009	0.597717	0.954545	1	1	CHRM1;CHRM3;CHRNA4;CHRM4;ADRA1B;PTGS2
prerank	L01B	0.298482	0.599574	0.967936	1	1	RRM2;DNMT3A;HDAC1;POLB;POLE4
prerank	J02A	0.300519	0.600425	0.961847	1	1	CACNA1C;KCNQ1;GSC2;KCNJ12;NR1I3;KCND3;KCNJ6
prerank	C02L	0.305199	0.601323	0.940513	1	1	ADRA2C;AOC3;HIF1A;ADRA1B;SLC18A2;BIRC5;ADRA2A;ADRA2B;ADRA1A;SLC18A1
prerank	A11H	0.286419	0.604703	0.995	1	1	PROSC;CCBL2;CCBL1;AGXT;PC;AGXT2;GPT2;GADL1;GOT1;PARP1;SEPSECS;ODC1;GAD1;DDC;GPT;PSAT1;NFS1;TAT;ABCB1;LDHA;SGPL1;OAT;SDS;ALAS1;ABAT;HDC;CTH;GCAT;BCAT2
prerank	G03F	0.31026	0.604877	0.958248	1	1	CHRNA4;ORM1;PGR;OPRK1;GPER1;NR3C1;ABCB1;NR3C2;NR1I2
prerank	D10A	0.289986	0.611979	0.992993	1	1	GPX5;AKR1D1;SRD5A2;TYR;CYCS;MLNR;GPRC5A;RDH8;APOD;GOT1;RXRB;ANXA1;RXRG;OBP2A;MMP9;IL1B;NR3C1;LRAT;ALDH1A1;DHRS3;RDH14;PDK4
prerank	R01A	0.288479	0.614319	0.999	1	1	HRH2;CHRM1;HRH3;PLA2G1B;CHRM3;ADRA2C;CXCR4;HMMR;HTR1A;HAPLN1;RDH8;APOD;CHRM4;ANXA1;HTR1B;HRH1;VCAN;PGR;NTSR2;NCAN;ADRA1B;HABP2;STAB2;NR3C1;LRAT;ALDH1A1;DHRS3;RDH14;ADRA2A;NR3C2;S100A2;ADRA2B;HSP90AA1;S100P;S100A1;PTGDS;NR1I2
prerank	H02A	0.37137	0.622719	0.911215	1	1	ANXA1;NR3C1;NR3C2;NR1I2
prerank	S03C	0.37137	0.622719	0.911215	1	1	ANXA1;NR3C1;NR3C2;NR1I2
prerank	B02B	0.284781	0.628375	1	1	1	ZAK;PAK5;ICK;SRC;CLK3;FGB;PI4KB;SRMS;IKBKB;DCLK1;CSN3;GSK3A;PRKACB;TLK2;FGA;MAPK4;FGG;TAOK1;FER;LCK;NTRK3;PDGFRB;FGFR3;ASGR1;FGR;ASGR2;CALR;PDGFRA;MELK;SBK1;TAOK2;SBK3;EPHA2;PRKACA;INSRR;JAK3;PLK4;DAPK3;ADORA3;HIPK2;COL1A1;EPHA6;F13B;UGT1A1;PAK2;CDC42BPG;MAP2K6;DYRK1B;EPHA5;PDPK1;DDR2;MAPK7;PAK6;PIP4K2B;MAP3K4;MUSK;MCFD2;RIPK4;PIM1;ACVR1B;PTK6;MAP3K10;COQ8B;SGK3;IKBKE;CTSL;CSNK2A1;PKN2;ULK3;RIPK1…
prerank	G03D	0.337532	0.632227	0.919624	1	1	ORM1;PGR;OPRK1;NR3C1;ABCB1;NR3C2
prerank	A01A	0.301575	0.634304	0.985	1	1	IKBKB;PDGFRB;PNLIP;CACNA1C;CYCS;HCAR2;CASR;PDGFRA;A2M;KCNJ12;ANXA1;HSPA5;ADRA1B;EDNRA;MMP9;IL1B;PTGS2;NR3C1;NFKBIA;PCNA;PRNP;KCNA1;MYC;ADRA2A;ADRA2B;VEGFA;NR1I2;CASP1
prerank	S01B	0.323417	0.647327	0.94489	1	1	PLA2G2E;PLA2G2A;PLA2G1B;PPARA
prerank	L01X	0.301858	0.650279	1	1	1	PDCD1;PSMB2;BCL2;IKBKB;PMEL;TUBB1;EZH1;HDAC1;AKT1;POLB;A2M;GPRC5A;FCGR1A;IL2RB;PDPK1;MAP1A;ORM1;PARP1;RXRB;PARP3;TOP2A;PML;PGR;VEGFB;HDAC3;RXRG;OBP2A;CDH11;PSMB8;ALAD;PTGS2;SMO;ALDH1A1
prerank	M05B	0.315657	0.655787	0.97	1	1	PTPN6;COMP;ALPP;CACNA1C
prerank	D05B	0.373947	0.66512	0.886541	1	1	RXRB;RXRG;RARA;RARG
prerank	A14A	0.36422	0.665502	0.901587	1	1	GRIN1;PPARA;NR1I3
prerank	G03E	0.350575	0.666595	0.909651	1	1	GRIN1;PPARA;CHRNA4;NR1I3;GPER1
prerank	S01X	0.311786	0.669532	0.997	1	1	IKBKB;FGA;CHRNA6;FGG;FGF19;FGF4;PF4;GRIN1;ACY1;A2M;FGF1;GRIN2B;ALKBH2;RDH8;CHRNA4;GRIN2D;APOD
prerank	L01E	0.318555	0.680457	0.999	1	1	ZAK;SRC;PIK3CB;CSNK1E;MTNR1B;LCK;NTRK3;PDGFRB;FGFR3;FGR;PDGFRA;EPHA2;JAK3;HTR1A;FGF1;EPHA5;DDR2;PTK6;CSK;BLK;ERBB4;EGFR;CDK6;NTRK2
prerank	N04B	0.334736	0.681903	0.941884	1	1	BCL2;HTR2B;ADRA2C;HTR1A;CHRNA4;HTR1B;DRD3;ADRA1B
prerank	M03A	0.351018	0.684496	0.897646	1	1	SNAP25;CHRM3;CHRNA10;ACHE;SYT2;RHOB;CHRNA1;BCHE;CHRM2;CHRNA7;VAMP1;CHRNA2
prerank	N06D	0.344397	0.688074	0.93159	1	1	NFKB2;PLA2G2A;GRIN1;ACHE;GABRB2;GABRG2;IL1B
prerank	H01C	0.357626	0.699187	0.893832	1	1	SSTR5;CHRNA4;PGR;GPER1;NR3C1;SSTR3;SSTR4;LHCGR;NR1I2;GNRHR
prerank	R03A	0.34819	0.699456	0.914744	1	1	ADRB3;CHRM1;CHRM3;CHRM4;ANXA1;PGR;ADRA1B;NR3C1;ADRA2A;NR3C2;ADRA2B;S100P;ADRA1A;TNF;CHRM2
prerank	G02A	0.382394	0.705815	0.86383	1	1	HTR2B
prerank	A05A	0.349287	0.706106	0.897281	1	1	COX7C;SLC10A2;PLA2G1B;ESRRG
prerank	D11A	0.336181	0.708505	0.98	1	1	AKR1D1;SRD5A2;TYR;CHRM1;REN;PIK3CB;CACNA1C;CHRM3;ADRA2C;JAK3;ADORA3;HTR1A;ADORA2A;CHRM4;RXRB;PDE4D;HTR1B;ODC1;RXRG;ADRA1B;NR1H4
prerank	S01G	0.347857	0.709697	0.927856	1	1	HRH2;HRH3;PLA2G1B;ADRA2C;HTR1A;HTR1B;HRH1;NTSR2;ADRA1B
prerank	C04A	0.345003	0.713731	0.927783	1	1	HRH2;NNMT;HCAR2;ADRA2C;HTR1A;ADORA2A;HRH1;CACNA2D1;MDH2;ADRA1B;CACNA1I;NNT;OGDH;GAPDH;ADRA2A;QPRT;ADRA2B;IFNAR2;DRD1;ADRA1A;CES1
prerank	N03A	0.329651	0.716064	0.993	1	1	SLC6A4;GRM5;OPRD1;SCN3A;HTR2B;CYP3A7;LDHB;CYP1A2;CA6;TRPM8;GRIA2;SCN3B;CACNA1C;SV2A;GRIN1;HDAC1;CA9;HTR1A;PPARA;CACNA1H;ADORA2A;GRIN2B;CHRNA4;GABRA5;CA10;VDAC1;SLC6A1;CNR2;CACNA1G;IDO1;HRH1;ODC1;SCN10A;SCN2B;GABRA2;KCNQ2;OPRK1;CA5A;CACNA1B;CACNA1I;GPR12;GRIK2;SCN4A;PTGS2;CA12;NQO1;TRPA1;OGDH;GLRA3;CYP3A5;KCNQ5;OPRM1;LDHA
prerank	C07F	0.33647	0.716881	0.98	1	1	ADRB3;SELE;HCN2;IKBKB;CACNB1;CACNA1C;ADRA2C;HTR1A;CACNA1H;HIF1A;CACNA2D3;HTR1B;CACNA1G;VCAM1;HSPA5;KCND3;CACNA2D1;ADRA1B;CACNA1B;EDNRA;CACNA1I;CACNA1S;SMPD1;PTGS2;NFKBIA;PCNA;TNNC1;KCNJ2;MYC;ADRA2A;NR3C2;GJA1;ADRA2B;VEGFA;NPPB;NR1I2;CASP1;TNNC2;CASP3;ADRA1A
prerank	G03X	0.367872	0.717588	0.876008	1	1	TFF1;GRIN1;PPARA;NR1I3;CNR2;PGR;CCL2;NR3C1
prerank	L02A	0.373786	0.725805	0.876142	1	1	ESRRA;ESRRG;NCOA2;PGR;NR3C1;ABCB1;LHCGR;NR1I2;GNRHR
prerank	D09A	0.424934	0.725932	0.834327	1	1	CXCR4;NR1I3;NR1I2;PPARG
prerank	B05C	0.363277	0.728993	0.919517	1	1	AGXT;CASR;GLYAT;PIPOX;AGXT2;GARS;GLRB;GATM
prerank	C02A	0.395803	0.73656	0.840381	1	1	ADRA2C;ADRA1B;DDC;SLC18A2;BIRC5;ADRA2A;ADRA2B;ADRA1A;SLC18A1
prerank	B06A	0.374942	0.737065	0.864975	1	1	CYP19A1;C1S;ANPEP;F12;PLAT;C1R;TGFB1
prerank	G04B	0.35011	0.738647	0.953	1	1	ADRB3;CHRM1;HTR2B;CACNA1C;FGF4;PDE6G;CHRM3;ADRA2C;MMP12;HTR1A;FGF1;CHRM4;HTR1B;DRD3;ODC1
prerank	R03B	0.384266	0.740212	0.851434	1	1	CHRM1;CHRM3;CHRM4;ANXA1;PGR;NR3C1;NR3C2;HSP90AA1;S100P
prerank	A11G	0.347459	0.741561	0.97	1	1	GCA;COMP;NCS1;CALR3;CALM3;ALPP;CACNA1C;CALR;CASR
prerank	C02K	0.423968	0.743982	0.839286	1	1	PDE6G;GUCY1A2;EDNRB;EDNRA
prerank	R05D	0.375469	0.744962	0.871976	1	1	SLC6A4;OPRD1
prerank	L04A	0.349916	0.745878	0.982	1	1	FCGR2C;RRM2;C3;IL17A;S1PR5;C1S;HDAC1;MS4A1;CD2;JAK3;IL12B;CTLA4;CD3E;CDH5;CD80;CD3D;C5AR1;FCGR1A;IL2RB;IL1RN;CHRNA10;CD3G;ORM1;POLE4;ITGB1;IL6R;S1PR1;TNFSF13B;RELA;FCGR3B;IMPDH2;TNFSF11;IL1A;IL1B;FCGR2A;C1R;IL17F;IFNG;KEAP1;TYMS;PTGS2;FKBP1A;IL6
prerank	N05B	0.389033	0.74612	0.845436	1	1	HTR1A;GABRA5;HRH1;DRD3;GABRA2
prerank	N01B	0.365956	0.755049	0.897	1	1	SLC6A4;SLC6A3;CHRM1;DNMT3A
prerank	A06A	0.365128	0.760857	0.915	1	1	OPRD1;PLA2G2E;HTR2B;CACNA1C;GRIN1;PAEP;UGT1A9
prerank	C08C	0.367413	0.7647	0.922	1	1	CHRM1;CACNB1;CACNG1;CACNA1C;CHRM3;CACNA1H;PDPK1;CHRM4;CACNA2D3;CACNA1G;KCND3;CACNA2D1;ADRA1B;CACNA1B;CACNA1I;CDH11;CACNA1S;SMPD1;PTGS2
prerank	C10B	0.36389	0.770087	0.924	1	1	REN;NNMT;IKBKB;CACNB1;AGTR1;NPC1L1;CACNA1C;HCAR2;ANPEP;PPARA;NR1I3;CACNA2D3;BDKRB1;HSPA5;CACNA1B;EDNRA;CACNA1I;SMPD1;PTGS2
prerank	M01A	0.369958	0.770216	0.935	1	1	FABP2;BCL2;PLA2G2E;PLA2G2A;AKR1B10;S100A7;PPARA;PDPK1;CXCR1;ATP4A;RELA;KCNQ2;BDNF;CDH11;PTGER2;CCL2;IFNG;PTGS2;ELN;PTGIS
prerank	V04C	0.362694	0.771191	0.95	1	1	HRH2;FOLR1;CHRM1;PIK3CB;HRH3;GHSR;CACNA1C;SLC15A1;CHRM3;DAO;ADORA3;ADORA2A;RDH8;FOLR3;APOD;FOLR2;CHRM4;GUCY1A2
prerank	C07A	0.382	0.772511	0.856999	1	1	ADRB3;SELE;ADRA2C;HTR1A;HIF1A;HTR1B;VCAM1;ADRA1B;KCNJ2;ADRA2A;GJA1;ADRA2B;VEGFA;NPPB
prerank	A11A	0.37572	0.772924	0.881	1	1	COMP;TFRC;ALPP;CACNA1C;POLB;FEN1;FTH1;AHSP;AOC1;CP;TNNC1;HBA1;NEIL1;S100A2;SPTBN1;MGP;TF;CAST;TNNC2
prerank	S01L	0.408413	0.773105	0.805584	1	1	FCGR2C
prerank	M02A	0.377134	0.775182	0.916	1	1	FABP2;HRH2;BCL2;PLA2G2E;PLA2G2A;S100A7;ADRA2C;PPARA;CXCR1;ATP4A
prerank	C05B	0.389373	0.776845	0.828426	1	1	FGF19;FGF4;PF4;FGF1;F12;F10;FGFR1
prerank	A03A	0.390657	0.777843	0.847251	1	1	CHRM1;CACNA1C;CHRM3;CHRM4;CACNA1G;CACNA1S;SLC18A2;OPRM1
prerank	N02A	0.381754	0.806109	0.92	1	1	SLC6A4;SLC6A3;FABP2;OPRD1;CHRM1;BCL2;IKBKB;GRIN1;S100A7;CHRM3;PPARA;GRIN2B;CHRNA4;PDPK1;GRIN2D;LY96
prerank	A12C	0.425154	0.806745	0.795407	1	1	TFF2;CACNA1C;AMY2A;CCL8
prerank	D05A	0.434728	0.80809	0.790526	1	1	RXRB;KRT2;NR3C1;HOXA10;RARA;VDR;RARG;MAPK8IP1
prerank	C01B	0.386019	0.809438	0.907	1	1	CHRM1;CACNB1;CACNG1;CACNA1C;KCNH7;CHRM3;KCNQ1;ADRA2C;PPARA;KCNJ12;KCNJ3;ORM1;EGFR;SCN10A;KCND3;CACNA2D1;KCND2;ADRA1B;ORM2;CACNA1I;CACNA1S;SCN4A
prerank	C09B	0.390276	0.817766	0.870871	1	1	SLC6A4;REN;CACNB1;CACNG1;CACNA1C;CACNA1H;MMP2;CACNA2D3;CACNA1G;BDKRB1;CACNA1A;CACNA2D1;ADRA1B;CACNA1B;CACNA1I;MMP9;CACNA1S;SMPD1
prerank	L01D	0.46566	0.825841	0.733708	1	1	TOP1;TOP2A;NOLC1
prerank	A07E	0.42135	0.830319	0.800403	1	1	IKBKB;NFKB2;XDH;PLA2G1B
prerank	A04A	0.425621	0.833632	0.784553	1	1	CHRM1;CHRM3;HTR1A;CHRNA4;CHRM4;CNR2;HTR1B
prerank	A05B	0.424009	0.83678	0.774063	1	1	SLC25A2;NFKB2;OAZ1;ARG2;PPARA;HSD11B1;GATM
prerank	S01A	0.416946	0.839704	0.790744	1	1	SLC22A8;PNLIP;SLC15A1;CASR;MLNR;CXCR4;PON1;TOP2A;ACHE
prerank	J01F	0.497536	0.842704	0.715802	1	1	MLNR;SLCO1B3
prerank	N07A	0.464208	0.847434	0.732084	1	1	CHRM1;CHRM3;CHRM4;ACHE
prerank	C01C	0.40884	0.848659	0.808	1	1	SLC6A4;SLC6A3;ADRB3;AGTR1
prerank	S01H	0.415526	0.851427	0.787788	1	1	SLC6A4;SLC6A3;CHRM1;DNMT3A
prerank	A16A	0.390999	0.85263	0.938	1	1	SEPP1;GAPDHS;CPN2;CPN1;KRT16;SERPINA3;SERPINA4;MT1A;ITIH1;KRT14;FGA;KRT9;C8B;IL3;C8A;C3;XDH;HBB;APOA4;DCD;SLC15A1;FNTB;C1S;APLP1;APCS;S100A7;HDAC1;SLC25A20;DAO;HAO1;JCHAIN;PLIN3;ALDOA;HPD;A2M;F13B;DAND5;FCN3;ASPA
prerank	N05A	0.400993	0.852837	0.867	1	1	SLC6A4;SLC6A3;HRH2;OPRD1;CHRM1;HRH3;HTR2B;CACNG1;GRIN1;CHRM3;ADRA2C;HTR1A;CALY;GRIN2B;ORM1;CHRM4;HTR1B;HRH1;DRD3;HTR1E;ADRA1B;OPRK1;SMPD1;HRH4;SLC18A2;OPRM1;S100A4;GABBR1
prerank	N07X	0.410669	0.856091	0.802	1	1	SLC6A4;KCNA10;OPRD1;HRH3;SLC52A2;KCNC2;KCNC3;KCNC1;CHRNA4;KCNA7;TTR;KCNA2;KCNA4;KCND3;KCND2;OPRK1
prerank	G02C	0.407566	0.856757	0.849	1	1	ADRB3;FABP2;BCL2;HTR2B;MC3R;AVPR1B;MC2R;S100A7;ADRA2C;HTR1A;PPARA
prerank	P03A	0.432454	0.857638	0.743147	1	1	GABRB3;CACNG1;CACNA1C;GLRB;CACNA1G;PGR;CACNA1A
prerank	N05C	0.41109	0.86112	0.832	1	1	CHRM1;MTNR1B;GRIA2;CALR;RORB;GRIN1;CHRM3;GRIA4;GRIK5;ADORA2A;HCRTR1;CHRNA4;CHRNA10;GABRA5;CHRM4
prerank	D06A	0.448371	0.862044	0.723426	1	1	IDE;PNLIP;CASR;A2M
prerank	D08A	0.404737	0.86387	0.857	1	1	GABRB3;HTR3D;CHRNB3;CACNB1;HTR3C;SLC5A5;CHRNA6;GRIA2;CHRNA9;CACNG1;CACNA1C;HTR3E;GRIA4;ADH7;A2M;CACNG2;CHRNA4;CHRNA10;GABRA5;KCNJ3;NR1I3;VCAM1;ACHE;GABRA2;GABRB2;KCNJ6;CACNA1S;SLC29A1;GABRG3
prerank	M03B	0.42293	0.868132	0.74975	1	1	SLC6A4;HTR2B;GRIN1;CXCR4;GRIN2D;GABRA5;HRH1;SCN10A;AOX1;GABRB2;GABRG2
prerank	N06A	0.405694	0.868268	0.835	1	1	SLC6A4;SLC6A3;HRH2;OPRD1;CHRM1;HTR2B;CKS1B;MTNR1B;WARS;GRIN1;CHRM3;HTR1A;GRIN2B;GPT2;AOC3;CHRM4;HTR1B;HRH1;DRD3;EEF2;NTRK2;KCND3;KCND2;KCNQ2;ADRA1B;OPRK1;ORM2;BDNF;GPT;SMPD1
prerank	A07D	0.479503	0.874363	0.671382	1	1	OPRD1;LY96;CACNA1A;OPRK1;OPRM1
prerank	A03F	0.497391	0.877648	0.687982	1	1	CHRM1
prerank	N02C	0.43163	0.882461	0.747748	1	1	ADRB3;CHRM1;HTR2B;CHRM3;ADRA2C;HTR1A;CALCA;HTR1B;HRH1;DRD3;HTR1E;ADRA1B
prerank	N06B	0.425805	0.882798	0.762	1	1	SLC6A4;SLC6A3;TAAR1;PIK3CB;GRIN1;ADRA2C;ADORA3;HTR1A;ADORA2A
prerank	N01A	0.41657	0.882809	0.803	1	1	GABRB3;CCDC51;OPRD1;CHRM1;SLC52A2;GRIA2;CACNG1;KCNK9;GRIN1;CHRM3;HTR1A;GRIN2B;CHRNA4;GABRA5;KCNJ3;EEF2;NTRK2;GABRA2;GABRB2;RHO;OPRK1;ATP2B1;BDNF;KCNJ6;GRIK2;SCN4A
prerank	M09A	0.441393	0.888072	0.712563	1	1	PRG2;HMMR;GP9;SMN2;COL1A1;HAPLN1;VCAN;COL3A1;COL2A1;NCAN;HABP2;STAB2
prerank	D03A	0.449032	0.891798	0.694641	1	1	PDGFRB;PDGFRA;HMMR;A2M;HAPLN1;VCAN;NCAN;HABP2;STAB2
prerank	B05X	0.414135	0.892017	0.86	1	1	SEPP1;APOBEC1;KARS;GAPDHS;CPN2;CPN1;SERPINA3;SEMG2;MT1A;ITIH1;FGA;KRT9;IL3;C3;HBB;CACNA1C;DCD;C1S;APLP1;S100A7;HDAC1;ARG2;HRG
prerank	C05A	0.413568	0.900753	0.872	1	1	SEPP1;APOBEC1;GAPDHS;SLC6A3;CPN2;CPN1;KRT16;SERPINA3;SERPINA4;SEMG2;MT1A;ITIH1;KRT14;FGA;KRT9;C8B;IL3;C8A;C3;CACNG1;DNMT3A;HBB;CACNA1C;APOA4;PLA2G1B;DCD;C1S;APLP1;APCS;S100A7;HDAC1;HRG;JCHAIN;ALDOA;A2M;F13B;DAND5;FCN3;NPR1;ASPA;PON1;GAST;ORM1;TTR;PARP1;F12;ANXA1;APOE;KRT1;BDKRB1;EGFR;KRT2;INS;SCN10A;SIVA1;SEMG1;AHSG;ORM2;ASPG;MMP9;C1R;C8G;PZP;SCN4A;A1BG
prerank	C10A	0.433633	0.901886	0.726	1	1	NNMT;NPC1L1;PCSK9;SLC22A8;ANGPTL3;HCAR2;APOC3;ANPEP;PPARA;RXRB;NR1I3;SLCO1B3;RXRG;SLCO2B1
prerank	M01C	0.52135	0.903539	0.653302	1	1	IKBKB;ADCY1;ADCY5;PRDX5;ADCY2
prerank	V09I	0.477742	0.904051	0.67418	1	1	GRIA2;SSTR5;GRIN1;GRIA4;SLC1A5;FOLH1
prerank	C03D	0.464333	0.904485	0.685015	1	1	SCNN1D;CACNA1C;SCNN1A
prerank	C07B	0.505142	0.91193	0.632967	1	1	ADRB3;HTR1A;HTR1B
prerank	N06C	0.444838	0.916542	0.704409	1	1	SLC6A4;HRH2;OPRD1;CHRM1;CKS1B
prerank	D04A	0.441397	0.917703	0.677	1	1	SLC6A4;HRH2;CHRM1;HTR2B;CHRM3;HTR1A;ORM1;CHRM4;NR1I3;HRH1;EGFR;SCN10A;ADRA1B;ORM2;SCN4A
prerank	V03A	0.423056	0.921741	0.812	1	1	GPX6;MUT;KARS;ALPPL2;GPX5;GSTA5;GSTA2;GABRB3;HTR3D;CHRNB3;HRH2;OPRD1;CHRM1;IKBKB;CACNB1;HTR3C;CYP3A7;TFRC;CDK2;CHRNA6;GRIA2;CHRNA9;CACNG1;HBB;CACNA1C;HTR3E;ATP5A1;GSTA3;GGT1;GRIN1;AMN;ARG2;CHRM3;GRIA4;ACY1;CDK5;CYP3A4
prerank	C07C	0.528687	0.925566	0.622599	1	1	ADRB3;HTR1A;HTR1B
prerank	C01D	0.524333	0.929446	0.603544	1	1	GUCY1B1;HBB;NPR1;GUCY1A2
prerank	P01B	0.433288	0.931251	0.73	1	1	ATP5O;ATP5L;KHSRP;TUBB4A;SFPQ;GAPDHS;GSTA2;HNRNPA2B1;RPL18;RPL35;LDHB;DDX5;ATP5A1;TUBB;RPS9;CYCS
prerank	C09A	0.523287	0.931946	0.613187	1	1	REN;MMP2;BDKRB1;MMP9
prerank	L01F	0.456327	0.938976	0.672673	1	1	FCGR2C;PDCD1;NECTIN4;TOP1;PDGFRA;MS4A1;CTLA4;CD3E;CD3D;FCGR1A;SLAMF7;EGFR;F3;EEF2;CD33;FCGR3B;CD22;FCGR2A;TNFRSF8;TACSTD2;CD79B
prerank	C08G	0.47412	0.940969	0.611394	1	1	CACNB1;CACNA1C;CACNA2D3;CACNA1G;KCND3;CACNA1B;CACNA1I;CACNA1S;SMPD1
prerank	J05A	0.472135	0.941423	0.645455	1	1	CYP3A7;SLC10A1;CXCR4;CYP3A4;TERT;NEU2
prerank	B03A	0.46732	0.945977	0.626881	1	1	MUT;FOLR1;TFRC;POLB;FEN1;FOLR3;FTH1;FOLR2
prerank	A08A	0.460333	0.953179	0.60961	1	1	SLC6A4;SLC6A3;OPRD1;HTR2B;PNLIP;CACNA1C
prerank	A07A	0.506176	0.95576	0.596708	1	1	RPL10L;CACNA1C;CASR;KCNJ12
prerank	A12A	0.463363	0.956868	0.612613	1	1	GCA;NCS1;CALR3;CALM3;CALR;CASR
prerank	A02B	0.479377	0.972414	0.577309	1	1	HRH2;CHRM1;PGA5;FGA
prerank	S02D	0.488682	0.978415	0.562941	1	1	SLC6A4;SLC6A3;CHRM1
prerank	C08D	0.506007	0.979183	0.564549	1	1	SLC6A4;CACNG1;CACNA1C;CACNA1H;CACNA1G;CACNA1A;ADRA1B;CACNA1B
prerank	J01C	0.575111	0.991212	0.534308	1	1	SLC22A8;SLC15A1
prerank	R07A	0.569447	0.994409	0.534216	1	1	MT1A;KCNK9;GUCY1A2;IDO1
prerank	B02A	0.562667	0.999748	0.527253	1	1	ELANE;CTRB1;PLAT;KLK1
prerank	L03A	0.494376	0.999882	0.536072	1	1	ACPP;HRH2;HRH3;PRG2;CXCR4;TNFRSF1B;IL2RB
prerank	N07B	0.490183	1.00418	0.515547	1	1	GRM5;CHRNB3;OPRD1;CYP19A1;CHRNA6;CHRNA9;GRIN1;HTR1A;ALDH3B2;CHRNA4;CHRNA10
prerank	L01C	0.504181	1.00544	0.499494	1	1	BCL2;TOP1;TUBB1;TUBB
prerank	A10A	0.5651	1.00592	0.506608	1	1	NOV
prerank	J04A	0.521799	1.0076	0.518519	1	1	CYP2C19;PLA2G2E;CYP1A2
prerank	C02D	0.54601	1.00795	0.506835	1	1	REN;ATP5A1;NPR1;AOC3;HIF1A
prerank	C01E	0.489718	1.00952	0.504	1	1	FABP2;HCN2;BCL2;MYH7;TRPM8;PLA2G2A;CACNA1C;S100A7;ADORA3;PPARA;ADORA2A;KCNJ12
prerank	H01A	0.550753	1.02765	0.486884	1	1	MC2R;CRH;GHRHR
prerank	C09X	0.543075	1.0323	0.468153	1	1	REN;CACNB1;CACNA1C;CACNA2D3;CACNA1B;CACNA1I;SMPD1
prerank	G04C	0.531634	1.04628	0.434343	1	1	AKR1D1;SRD5A2;CHRM1;PDE6G;KCNH7;CHRM3
prerank	R02A	0.502909	1.05067	0.392	1	1	SLC6A4;SLC6A3;FABP2;TYR;CHRM1;BCL2;IDE;TOP1;CASR;S100A7;PPARA;A2M
prerank	R05C	0.55293	1.05359	0.43983	1	1	IKBKB;GRIN1;ACY1;GRIN2B;GRIN2D
prerank	N07C	0.601442	1.05968	0.441209	1	1	HRH3;CACNA1H;CACNA1G;HRH1;CACNA1I
prerank	G03C	0.553732	1.062	0.439673	1	1	ESRRA;CYP19A1;ESRRG;NCOA2;CHRNA4
prerank	C09D	0.529803	1.07053	0.405268	1	1	ADRB3;REN;CACNB1;AGTR1;CACNA1C
prerank	R06A	0.512205	1.07125	0.353353	1	1	SLC6A4;SLC6A3;HRH2;CHRM1;HTR2B;SULT1E1;PLA2G1B;CHRM3
prerank	A03B	0.586699	1.08183	0.409677	1	1	CHRM1;CHRM3;ADCY1;CHRNA4;CHRM4
prerank	A03C	0.586699	1.08183	0.409677	1	1	CHRM1;CHRM3;ADCY1;CHRNA4;CHRM4
prerank	L01A	0.61262	1.09881	0.382716	1	1	MGEA5;SLC2A2
prerank	R03C	0.630005	1.10375	0.362385	1	1	ADRB3
prerank	B03B	0.585719	1.11569	0.326019	1	1	MUT;FOLR1;AMN;FOLR3;FOLR2
prerank	R01B	0.567225	1.11753	0.329256	1	1	SLC6A4;SLC6A3;IL2
prerank	N04A	0.58128	1.1395	0.293086	1	1	SLC6A4;SLC6A3;CHRM1;GRIN1;CHRM3;GRIN2D;CHRM4;HRH1;SCN10A
prerank	D06B	0.636097	1.15464	0.296537	1	1	SRC;CA6;TUBB
prerank	J01D	0.625336	1.18298	0.234327	1	1	SLC22A7;IL2;SLC22A8;SLC15A1;SLC22A11;DPEP1;PON1
prerank	P02C	0.679789	1.25009	0.149364	1	1	ALPPL2;GABRB3;CHRM1
prerank	M04A	0.663024	1.25258	0.138254	1	1	TAS2R16;SLC22A12;SLC22A8;XDH;TUBB;SLC22A11

## Sheet: ST7
Supplementary Table 7. GSEApreranked using common variant-led ranks: ATC codes (level 4)
Name	Term	ES	NES	NOM p-val	FDR q-val	FWER p-val	Lead_genes
prerank	L01EC	-0.636245	-2.14418	0	0.00845945	0.0035	LIMK2;STK36;MAPK8;NEK11;BRAF;LIMK1;RAF1;CCND1;MAPK10;MAPK9;MAP2K4;SIK1
prerank	V04CK	-0.571802	-1.56975	0.0262097	0.626975	0.364	EGF;PRKCB;SCTR;CCKAR;RAF1;CCKBR;MAPK3
prerank	D08AH	-0.596016	-1.55838	0.0280674	0.338107	0.3832	KCNN3;KCNMA1;CALM1;PRKCA;CNGA1;SNCA
prerank	G01AC	-0.596016	-1.55838	0.0280674	0.338107	0.3832	KCNN3;KCNMA1;CALM1;PRKCA;CNGA1;SNCA
prerank	C03EA	-0.584398	-1.50067	0.0392773	0.379287	0.4877	KCNMA1;CA4;CA2;CA1;SLC12A1;SLC12A3
prerank	C03CB	-0.498944	-1.45777	0.0341772	0.403089	0.571	CA2;SLC12A5;CFTR;GPR35;ATP1A1;SLC12A4;SLC12A1;SLC12A2
prerank	C03CA	-0.498919	-1.39139	0.0628998	0.435282	0.6916	CA2;SLC12A5;CFTR;GPR35;SLC12A4;SLC12A1;SLC12A2
prerank	C03EB	-0.498919	-1.39139	0.0628998	0.435282	0.6916	CA2;SLC12A5;CFTR;GPR35;SLC12A4;SLC12A1;SLC12A2
prerank	S01EE	-0.480183	-1.23327	0.161576	0.845487	0.9107	PTGER3;ROCK1;SLC6A2;PTGER1;ROCK2;PTGFR
prerank	A12BA	-0.467709	-1.20624	0.187081	0.861953	0.9311	SLC12A5;SLC12A6;SLC12A4;SLC12A1;SLC12A2;SLC12A7
prerank	R03BC	-0.499623	-1.18127	0.215924	0.880118	0.9497	FPR1;CYSLTR2;PTGDR;S100P;HSP90AA1
prerank	A11GA	-0.293149	-1.12499	0.240506	0.957653	0.978	PLOD2;PLOD1;OGFOD1;P3H1;EGLN1;P4HTM;PAM;DBH;EGLN2;ALKBH3;BBOX1;P3H3;P4HA1;OGFOD2;PLOD3;PHYH;EGLN3;P3H2
prerank	G01AD	-0.293149	-1.12499	0.240506	0.957653	0.978	PLOD2;PLOD1;OGFOD1;P3H1;EGLN1;P4HTM;PAM;DBH;EGLN2;ALKBH3;BBOX1;P3H3;P4HA1;OGFOD2;PLOD3;PHYH;EGLN3;P3H2
prerank	D10AD	-0.240469	-1.10095	0.166667	0.984162	0.9854	RXRA;TLR2;RETSAT;ALDH1A3;RARB;LCN1;RDH13;RDH11;CRABP1;DHRS4;RDH12;RBP4;RARRES1;JUN;RDH5;ALDH1A2;PTGDS;RARG;RARA;PDK4;RDH14;DHRS3;ALDH1A1;LRAT;OBP2A;RXRG;RXRB;GOT1;APOD;RDH8;GPRC5A
prerank	S01EC	-0.366367	-1.1	0.291935	0.922167	0.9858	CA3;CA4;CA2;CA1;CA14;AQP1;CA7;CA12;CA5A
prerank	L04AD	-0.415854	-1.06562	0.323002	1	0.9931	CAMLG;PPP3R2;PPIF;PPP3R1;PPIA;FKBP1A
prerank	H03AA	-0.442438	-1.06373	0.319683	0.948619	0.9932	THRA;ITGB3;THRB;ITGAV;PCNA
prerank	L01ED	-0.318509	-1.05363	0.350649	0.933588	0.9946	IGF1R;ABL1;ERBB2;FLT3;ALK;MET;MST1R;ROS1;INSR;EGFR;ERBB4
prerank	S01FB	-0.360513	-1.04611	0.374026	0.912525	0.9953	ADRA1D;ADRB1;SLC6A2;PTGS1;ADRB2;ADRA1A;PTGS2;ADRA1B
prerank	R03AA	-0.360513	-1.03072	0.386164	0.920768	0.996	ADRA1D;ADRB1;ADRB2;TNF;ADRA1A;ADRA2B;ADRA2A;ADRA1B
prerank	D01AE	-0.40162	-1.02304	0.379832	0.903601	0.9965	AKR1C1;DNMT1;ATP1A1;PTGS1;SQLE;PTGS2
prerank	C01BC	-0.383613	-0.975894	0.45068	1	0.9984	KCNH2;ADRB1;SCN5A;RYR2;ADRB2;SCN4A
prerank	R05DB	-0.322853	-0.973529	0.485997	0.993783	0.9986	KCNH2;SCN5A;SCN1A;P2RX2;SIGMAR1;P2RX3;OPRM1;OPRK1;HRH1
prerank	G03AC	-0.332294	-0.955982	0.521108	1	0.9989	GABRA1;SHBG;ESR1;SRD5A1;NR3C2;ABCB1;NR3C1;PGR
prerank	L01BA	-0.399537	-0.953562	0.519268	0.980619	0.9989	GART;DHFR;ATIC;FPGS;TYMS
prerank	V04CB	-0.259749	-0.953264	0.577778	0.908905	0.9989	RETSAT;ALDH1A3;RDH13;RDH11;DHRS4;RDH12;RDH5;ALDH1A2;PTGDS;RDH14;DHRS3;ALDH1A1;LRAT;APOD;RDH8
prerank	A11CA	-0.259749	-0.953264	0.577778	0.908905	0.9989	RETSAT;ALDH1A3;RDH13;RDH11;DHRS4;RDH12;RDH5;ALDH1A2;PTGDS;RDH14;DHRS3;ALDH1A1;LRAT;APOD;RDH8
prerank	L01XF	-0.2403	-0.931971	0.679612	0.942756	0.9995	RXRA;RARB;IGFBP3;LCN1;CRABP1;RBP4;RARRES1;CYP26C1;ALDH1A2;RARG;RARA;PDK4;ALDH1A1;OBP2A;RXRG;RXRB;GPRC5A
prerank	S01EX	-0.360477	-0.927705	0.571311	0.923479	0.9996	ADRA1D;ROCK1;SLC6A2;ROCK2;ADRA1A;ADRA1B
prerank	N02BG	-0.340476	-0.925169	0.565217	0.900425	0.9996	GABRA1;ATP2C1;GLRA1;GRIA1;KCNA1;CACNA1B;CACNA1A
prerank	C02LE	-0.360477	-0.918648	0.569255	0.86241	0.9996	ADRA1D;KCNH2;ADRA1A;ADRA2B;ADRA2A;ADRA1B
prerank	C02CA	-0.360477	-0.918648	0.569255	0.86241	0.9996	ADRA1D;KCNH2;ADRA1A;ADRA2B;ADRA2A;ADRA1B
prerank	C01EA	-0.381985	-0.915286	0.561583	0.820516	0.9996	PTGER3;PTGER4;PTGER1;PTGDR2;PTGER2
prerank	G02AD	-0.381985	-0.915286	0.561583	0.820516	0.9996	PTGER3;PTGER4;PTGER1;PTGDR2;PTGER2
prerank	H02CA	-0.302933	-0.909248	0.59204	0.81344	0.9998	CYP51A1;KCNH2;CYP17A1;CYP21A2;CYP11B1;CYP11A1;NR1I2;CYP11B2;NR1I3
prerank	R03DB	-0.233204	-0.885103	0.678261	0.851639	0.9998	HM13;ADORA1;NOMO1;TTLL3;ADORA2B;PDE4A;PDE5A;RIC3;PDE4B;PDE4C;CPNE1;HDAC2;PDE3A;PDE4D;PARP1;ADORA2A;ADORA3
prerank	R03DX	-0.341917	-0.884323	0.649063	0.830492	0.9998	PDE4A;IL5RA;FCER1A;IL5;FCGR3A;MS4A2
prerank	D08AE	-0.302918	-0.880849	0.656985	0.817376	0.9998	ALB;TPO;ESR1;GLUD1;PPARG;NR1I2;SDHD;NR1I3
prerank	M01AG	-0.359604	-0.867563	0.649805	0.826835	1	PTGS1;ALOX5;KCNQ3;PTGS2;KCNQ2
prerank	J05AP	-0.355027	-0.844554	0.701216	0.857419	1	SLCO1B1;IMPDH1;NR1I2;SLCO2B1;IMPDH2
prerank	G03AD	-0.332244	-0.793494	0.790415	0.940692	1	SHBG;ESR1;SRD5A1;NR3C1;PGR
prerank	N04BA	-0.328371	-0.79143	0.793734	0.922183	1	DRD2;DRD4;DRD5;DRD1;DRD3
prerank	D07AB	-0.302384	-0.777323	0.833066	0.926035	1	HSD11B2;HSD3B1;NOS2;NR1I2;NR3C1;ANXA1
prerank	C10AA	-0.302887	-0.774443	0.805579	0.910032	1	DPP4;HMGCR;ITGAL;HDAC2;AHR;NR1I3
prerank	B03XA	-0.295996	-0.756851	0.847257	0.917279	1	EGLN1;EGLN2;EPAS1;EGLN3;EPOR;HIF1A
prerank	C03AH	-0.21808	-0.691263	0.971591	0.938913	1	KCNMA1;CA4;CA2;CA1;ATP1A1;SLC12A1;SLC12A3;CA7;CA12;CA9
prerank	C03AA	-0.21808	-0.691263	0.971591	0.938913	1	KCNMA1;CA4;CA2;CA1;ATP1A1;SLC12A1;SLC12A3;CA7;CA12;CA9
prerank	C03AB	-0.21808	-0.691263	0.971591	0.938913	1	KCNMA1;CA4;CA2;CA1;ATP1A1;SLC12A1;SLC12A3;CA7;CA12;CA9
prerank	A10BB	0.19184	0.362407	0.999896	0.999807	1	ABCB11
prerank	R03DA	0.179743	0.368301	0.999499	1	1	PIK3CB;ADORA3;ADORA2A;PARP1;PDE4D;ITPR1;PIK3CA;ATM;PDE3A;PRKDC;HDAC2;CPNE1;PDE4C;NT5E;IMPDH1;PDE4B;RIC3;PDE5A;PDE4A;ADORA2B;RYR1
prerank	D11AH	0.224294	0.451054	0.993471	1	1	JAK3;RXRB;PDE4D;RXRG;FKBP1A;RARA;RARG;S100P;IL4R;MTOR;CYP26C1;PDE4C;JAK2
prerank	A06AB	0.24483	0.454064	0.993281	1	1	UGT1A9;NR1I3
prerank	A16AA	0.230123	0.457386	0.994251	1	1	XDH;SLC25A20
prerank	G02BB	0.264862	0.460416	0.994146	1	1	CHRNA4;GPER1;NR1I2;ESR2
prerank	N04BB	0.273073	0.46171	0.996074	1	1	CHRNA4;GRIN3A;CHRNA7
prerank	B01AC	0.233584	0.486945	0.9986	1	1	IKBKB;ITGA2B;ORM1;PLAT;PDE4D;HSPA5;CACNA1B;EDNRA;FCGR2A;PTGER2;PTGIR;PTGS2;PTGIS;P2RY12;NFKBIA;PCNA;MYC;CASP1;PDE3A;CASP3;PTGDR2;PDE10A;PTGER1;RCAN1;VTN
prerank	A10BD	0.247573	0.492631	0.988322	1	1	PPARA;AMY2A;RXRB;HRH1;RXRG
prerank	S03AA	0.280144	0.497741	0.985043	1	1	CASR;TOP2A
prerank	G03AB	0.269043	0.502499	0.982773	1	1	CHRNA4;PGR;GPER1;NR3C1
prerank	J01AA	0.260428	0.506031	0.98276	1	1	PNLIP;CYCS;MMP9;IL1B;PRNP;VEGFA;CASP1;CASP3;EPHB1;ALOX5;NOS2;MAPK1;ARF1
prerank	N02BA	0.253517	0.511923	0.98746	1	1	IKBKB;HSPA5;ACHE;EDNRA;PTGS2;NFKBIA;PCNA;MYC;PLD2;CASP1;BCHE;PCYT1A;CASP3
prerank	D10AF	0.268182	0.512174	0.980159	1	1	CYCS;MLNR;MMP9;IL1B;VEGFA;CASP1;CASP3;CD55;ALOX5;NOS2;MAPK1
prerank	S01BA	0.27929	0.515992	0.977426	1	1	PLA2G1B;ANXA1;NR3C1;NR1I2;ANXA4;ANXA2;NOS2;ANXA5;ANXA3
prerank	S02BA	0.27929	0.515992	0.977426	1	1	PLA2G1B;ANXA1;NR3C1;NR1I2;ANXA4;ANXA2;NOS2;ANXA5;ANXA3
prerank	J06BD	0.287601	0.51988	0.974301	1	1	FCGR1A;FCGR3B;C1R;FCGR3A;C1QB;C1QC;FCGR2B
prerank	M01BA	0.262392	0.520318	0.981644	1	1	IKBKB;HSPA5;EDNRA;PTGS2;PTGIS;NFKBIA;PCNA;MYC;CASP1;CASP3
prerank	L01BB	0.271141	0.521186	0.978513	1	1	RRM2
prerank	C05AA	0.279304	0.522616	0.977576	1	1	PLA2G1B;ANXA1;SMO;NR3C1;NR1I2;ANXA4;ANXA2;NOS2;ANXA5;ANXA3
prerank	S01CA	0.279304	0.523173	0.973167	1	1	PLA2G1B;ANXA1;NR3C1;NR3C2;NR1I2;ANXA4;ANXA2;NOS2;ANXA5;ANXA3
prerank	S02CA	0.279304	0.523173	0.973167	1	1	PLA2G1B;ANXA1;NR3C1;NR3C2;NR1I2;ANXA4;ANXA2;NOS2;ANXA5;ANXA3
prerank	G03HB	0.296638	0.528013	0.974571	1	1	CHRNA4;GPER1;KLK3;NR1I2
prerank	G03FB	0.28202	0.538946	0.969829	1	1	CHRNA4;PGR;GPER1;NR3C1;ABCB1
prerank	A09AB	0.257204	0.546485	0.9998	1	1	SRC;GRIA2;CPB1;GRIN1;GRIA4;EPRS;GRIK5;IL4I1;GRIN2B;SLC1A1;GPT2;GRIN2D;GOT1;AASS;GAD1;FOLH1;CTDSP1;MDH2;GLUL;C8G;GRIK2;GPT;RNASE1;OPLAH;PSAT1;RNASE3;TAT;FPGS;PLEKHA1;SLC1A2;ABAT;HGS;GRIK1;BCAT2;GRIK4;SLC7A11;SLC1A6
prerank	A02BC	0.325105	0.548267	0.967848	1	1	ATP4A;AHR;ATP4B
prerank	A10BF	0.315467	0.548841	0.96263	1	1	AMY2A;GANAB;SI
prerank	L02BA	0.304624	0.552506	0.961522	1	1	ESRRG
prerank	R01AA	0.291771	0.562312	0.961681	1	1	ADRA2C;HTR1A;HTR1B;ADRA1B;ADRA2A;ADRA2B;ADRA1A;TNF
prerank	R01AB	0.294728	0.563322	0.959433	1	1	ADRA2C;HTR1A;HTR1B;ADRA1B;ADRA2A;ADRA2B;ADRA1A
prerank	G03AA	0.292021	0.567744	0.96065	1	1	CHRNA4;PGR;GPER1;NR3C1;ABCB1;NR3C2;NR1I2
prerank	G04BE	0.281347	0.57444	0.983363	1	1	HTR2B;PDE6G;ADRA2C;HTR1A;HTR1B;DRD3;ODC1;PTGER2;ADRA2A;ADRA2B;DRD1;KCNJ1;PTGDR2;PDE10A;PTGER1;PDE11A;HTR2A
prerank	S01KA	0.297087	0.58172	0.959355	1	1	HMMR;HAPLN1;VCAN;NCAN;HABP2;STAB2
prerank	A01AD	0.285622	0.583317	0.979158	1	1	IKBKB;PDGFRB;PDGFRA;A2M;HSPA5;ADRA1B;EDNRA;PTGS2;NFKBIA;PCNA;MYC;ADRA2A;ADRA2B;CASP1;CASP3;ADRA1A;TNF
prerank	S02AA	0.300968	0.585464	0.951431	1	1	CACNA1C;CASR;KCNJ12;TOP2A
prerank	D07BC	0.329689	0.586785	0.947199	1	1	PLA2G1B;ANXA1;NR3C1
prerank	S01CC	0.316489	0.591384	0.943541	1	1	PLA2G2A;PPARA
prerank	M03AC	0.33525	0.596146	0.939996	1	1	CHRM3;CHRNA10;CHRNA1;BCHE;CHRM2;CHRNA2
prerank	S01EA	0.318071	0.602818	0.938724	1	1	ADRA2C;ACHE;ADRA1B;ADRA2A;ADRA2B;BCHE;ADRA1A;TNF
prerank	A11HA	0.286419	0.605314	0.9967	1	1	PROSC;CCBL2;CCBL1;AGXT;PC;AGXT2;GPT2;GADL1;GOT1;PARP1;SEPSECS;ODC1;GAD1;DDC;GPT;PSAT1;NFS1;TAT;ABCB1;LDHA;SGPL1;OAT;SDS;ALAS1;ABAT;HDC;CTH;GCAT;BCAT2
prerank	J02AB	0.319407	0.606802	0.938209	1	1	CACNA1C;KCNJ12;NR1I3
prerank	G03FA	0.31026	0.608653	0.95169	1	1	CHRNA4;ORM1;PGR;OPRK1;GPER1;NR3C1;ABCB1;NR3C2;NR1I2
prerank	C04AX	0.324314	0.608656	0.932927	1	1	ADRA2C;CACNA2D1;ADRA1B;ADRA2A;ADRA2B;ADRA1A;CES1
prerank	L01FE	0.338048	0.610901	0.929292	1	1	FCGR1A;EGFR;FCGR3B;FCGR2A
prerank	B02BX	0.278646	0.612444	1	1	1	ZAK;PAK5;ICK;SRC;CLK3;PI4KB;SRMS;IKBKB;DCLK1;CSN3;GSK3A;PRKACB;TLK2;MAPK4;TAOK1;FER;LCK;NTRK3;PDGFRB;FGFR3;FGR;PDGFRA;MELK;SBK1;TAOK2;SBK3;EPHA2;PRKACA;INSRR;JAK3;PLK4;DAPK3;ADORA3;HIPK2;EPHA6;UGT1A1;PAK2;CDC42BPG;MAP2K6;DYRK1B;EPHA5;PDPK1;DDR2;MAPK7;PAK6;PIP4K2B;MAP3K4;MUSK;RIPK4;PIM1;ACVR1B;PTK6;MAP3K10;COQ8B;SGK3;IKBKE;CTSL;CSNK2A1;PKN2;ULK3;RIPK1;BMP2K;CAMK2A;CSK;BLK;ERBB4;EGFR;ACVR1;TYRO3;LT…
prerank	A02BD	0.325437	0.614143	0.936208	1	1	ATP4A;SLCO1B3;HSP90B1;PRNP;HSP90AA1;AHR
prerank	A05AA	0.311104	0.618766	0.951431	1	1	COX7C;PLA2G1B;ESRRG;COX4I1;NR1H4;FABP6;GPBAR1;COX5A;COX6A2;NR1I2;COX7A1;CES1
prerank	G02CB	0.311164	0.619793	0.952381	1	1	HTR2B;ADRA2C;HTR1A;HTR1B;DRD3;ADRA1B
prerank	N04BC	0.311164	0.619793	0.952381	1	1	HTR2B;ADRA2C;HTR1A;HTR1B;DRD3;ADRA1B
prerank	N03AG	0.316288	0.622909	0.942249	1	1	HDAC1;PPARA;SLC6A1;ODC1;OGDH;ABAT;ALDH5A1;PPARG;HGF;HDAC9;HDAC2;ACADSB
prerank	M05BB	0.307455	0.628985	0.971274	1	1	COMP;ALPP;CACNA1C;CYP27B1;AOC1;PTPRS;CP;TNNC1;VDR;S100A2;SPTBN1;MGP;CAST;TNNC2
prerank	R01AX	0.306827	0.630642	0.977482	1	1	CHRM1;CHRM3;CXCR4;HMMR;HAPLN1;RDH8;APOD;VCAN;NCAN;HABP2;STAB2;LRAT;ALDH1A1;DHRS3;RDH14
prerank	S03CA	0.37137	0.630879	0.915242	1	1	ANXA1;NR3C1;NR3C2;NR1I2
prerank	L01EK	0.335096	0.632219	0.924777	1	1	PDGFRB;PDGFRA;PTK6
prerank	R01AD	0.355318	0.635605	0.911222	1	1	ANXA1;PGR;NR3C1;NR3C2;NR1I2;HDAC2
prerank	G03DA	0.337532	0.637973	0.92214	1	1	ORM1;PGR;OPRK1;NR3C1;ABCB1;NR3C2
prerank	H01CC	0.342209	0.640491	0.919561	1	1	CHRNA4;PGR;GPER1;NR3C1;LHCGR;NR1I2;GNRHR
prerank	N05AF	0.342779	0.641499	0.91434	1	1	CHRM1;HRH1;DRD3;ADRA2A;DRD1;ADRA1A;HTR2A
prerank	N02AA	0.348568	0.643706	0.910838	1	1	OPRD1
prerank	N05AC	0.359213	0.650867	0.905962	1	1	HTR1A;ADRA1B;ADRA2A;DRD1;ADRA1A;HTR2A
prerank	D07CC	0.359148	0.652696	0.904612	1	1	PLA2G1B;ANXA1;SMO;NR3C1
prerank	N05CX	0.386074	0.653804	0.898053	1	1	GABRA5;GABRA2;GABRA4
prerank	N05BC	0.386074	0.653804	0.898053	1	1	GABRA5;GABRA2;GABRA4
prerank	L01XH	0.388433	0.657092	0.896511	1	1	HDAC1;HDAC3;HDAC4;HDAC2
prerank	B05CX	0.327521	0.659508	0.942814	1	1	AGXT;GLYAT;PIPOX;AGXT2;GARS;GLRB;GATM;GLRA3;GPR18;ALAS1;GCAT
prerank	D05BB	0.373947	0.66401	0.890867	1	1	RXRB;RXRG;RARA;RARG
prerank	M09AX	0.337804	0.664031	0.92678	1	1	HMMR;SMN2;HAPLN1;VCAN;NCAN;HABP2;STAB2
prerank	A04AA	0.392674	0.664279	0.889831	1	1	HTR1A;HTR1B;OPRM1
prerank	C07AG	0.335579	0.664281	0.928153	1	1	SELE;ADRA2C;HIF1A;VCAM1;ADRA1B;KCNJ2;ADRA2A;GJA1;ADRA2B;VEGFA;NPPB
prerank	S01XA	0.311786	0.666326	0.9948	1	1	IKBKB;FGA;CHRNA6;FGG;FGF19;FGF4;PF4;GRIN1;ACY1;A2M;FGF1;GRIN2B;ALKBH2;RDH8;CHRNA4;GRIN2D;APOD
prerank	G03EA	0.350575	0.670387	0.902411	1	1	GRIN1;PPARA;CHRNA4;NR1I3;GPER1
prerank	M05BX	0.397148	0.671423	0.885118	1	1	FGF23;TNFSF11;NPR2;VDR
prerank	A07AC	0.375964	0.672176	0.894262	1	1	CACNA1C;KCNJ12
prerank	M03AX	0.398463	0.672515	0.882005	1	1	SNAP25;SYT2;RHOB
prerank	A14AA	0.36422	0.673008	0.893504	1	1	GRIN1;PPARA;NR1I3
prerank	R03AK	0.347643	0.679908	0.911163	1	1	ADRB3;ANXA1;PGR;ADRA1B;NR3C1;ADRA2A;NR3C2;ADRA2B;S100P;ADRA1A;TNF
prerank	M01AB	0.345666	0.67993	0.909331	1	1	PLA2G2A;AKR1B10;PPARA
prerank	N07BC	0.349796	0.686243	0.910604	1	1	OPRD1;GRIN1;HTR1A;CHRNA4
prerank	N05AA	0.337815	0.686283	0.939291	1	1	CHRM1;CHRM3;ADRA2C;HTR1A;ORM1;CHRM4;HRH1;DRD3;ADRA1B;SMPD1;HRH4
prerank	M01AX	0.379625	0.690833	0.871961	1	1	RELA;BDNF;CCL2;IFNG;PTGS2;VEGFA
prerank	H01AC	0.389472	0.69289	0.876498	1	1	GHRHR;GHR;IGF2R;INSR
prerank	L01EJ	0.410186	0.693804	0.864811	1	1	JAK3
prerank	C07FX	0.334723	0.695003	0.9607	1	1	ADRB3;SELE;HCN2;IKBKB;ADRA2C;HTR1A;HIF1A;HTR1B;VCAM1;HSPA5;ADRA1B;EDNRA;PTGS2;NFKBIA;PCNA;KCNJ2;MYC;ADRA2A;GJA1;ADRA2B;VEGFA;NPPB;CASP1;CASP3;ADRA1A
prerank	N06DX	0.363262	0.695041	0.887831	1	1	PLA2G2A;GRIN1;GABRB2;GABRG2
prerank	N05BE	0.412991	0.697241	0.864399	1	1	HTR1A;DRD3
prerank	D04AB	0.367883	0.697528	0.875091	1	1	ORM1;EGFR;SCN10A;ORM2;SCN4A
prerank	G01AE	0.325746	0.697702	0.9939	1	1	SCN3A;IKBKB;TAS2R16;NFKB2;CYP19A1;SLC22A8;CA6;SCN3B;PLA2G1B;ATP5A1;PDE6G;SLC22A11;CA9;HTR1A;CACNA1H;PDPK1;CA10;HTR1B;CACNA1G;EDNRB;ODC1;SCN2B;ADRA1B;CA5A;SLC22A6;EDNRA;CACNA1I;CDH11;PTGER2;SCN4A
prerank	C02LC	0.403488	0.700981	0.863051	1	1	ADRA2C;ADRA1B;ADRA2A;ADRA2B;ADRA1A
prerank	C02AC	0.403488	0.700981	0.863051	1	1	ADRA2C;ADRA1B;ADRA2A;ADRA2B;ADRA1A
prerank	M02AX	0.37995	0.701504	0.86607	1	1	HRH2;ADRA2C;HRH1;MYC;ADRA2A;ADRA2B
prerank	N03AX	0.327738	0.703911	0.9936	1	1	SLC6A4;OPRD1;SCN3A;HTR2B;CYP3A7;LDHB;CYP1A2;CA6;TRPM8;SCN3B;CACNA1C;SV2A;CA9;HTR1A;CACNA1H;ADORA2A;GRIN2B;CA10;VDAC1;CNR2;CACNA1G;IDO1;HRH1;SCN10A;SCN2B;KCNQ2;OPRK1;CA5A;CACNA1B;CACNA1I;GPR12;SCN4A;PTGS2;CA12;NQO1;TRPA1;GLRA3;CYP3A5;KCNQ5;OPRM1;LDHA;GPR18;KCNQ3;AANAT;GRIK1;CA11;ADRA2A
prerank	N06BC	0.363166	0.705195	0.885268	1	1	PIK3CB;ADORA3;ADORA2A
prerank	C10BX	0.341337	0.707451	0.947484	1	1	REN;IKBKB;CACNB1;AGTR1;CACNA1C;NR1I3;CACNA2D3;BDKRB1;HSPA5;CACNA1B;EDNRA;CACNA1I;SMPD1;PTGS2;NFKBIA;PCNA
prerank	G04BX	0.382757	0.717395	0.859167	1	1	FGF4;MMP12;FGF1
prerank	A10BX	0.389068	0.71811	0.853007	1	1	CALCR;RAMP1;HRH1;RAMP3;GLP1R;GIP
prerank	D07AC	0.389205	0.719435	0.849206	1	1	PLA2G1B;ANXA1;PGR;SMO;NR3C1
prerank	A01AB	0.35546	0.719997	0.904394	1	1	PNLIP;CACNA1C;CYCS;HCAR2;CASR
prerank	L04AX	0.374929	0.72086	0.868231	1	1	CDH5;CHRNA10;ORM1;RELA;TNFSF11;KEAP1;TYMS;PTGS2;CRBN;ATIC
prerank	D06AA	0.427297	0.722136	0.837831	1	1	PNLIP
prerank	D09AA	0.424934	0.723152	0.83983	1	1	CXCR4;NR1I3;NR1I2;PPARG
prerank	G03CA	0.400221	0.725577	0.846246	1	1	CYP19A1;CHRNA4;GPER1
prerank	A06AX	0.365288	0.726361	0.88853	1	1	PLA2G2E;HTR2B;PAEP;GUCY1A2;GUCY2C;SLC9A3;ITPR1
prerank	N05AB	0.38514	0.731887	0.851199	1	1	CALY;HRH1;ADRA1B;S100A4;TNNC1;ADRA2A;DRD1;ADRA1A;HTR2A
prerank	N01BB	0.387699	0.735045	0.844766	1	1	ORM1;EGFR;SCN10A;ORM2;SCN4A;PTGS2
prerank	N06DA	0.367511	0.736234	0.885409	1	1	NFKB2;PLA2G2A;GRIN1;ACHE;GABRB2;GABRG2;IL1B
prerank	A11GB	0.347459	0.736948	0.9769	1	1	GCA;COMP;NCS1;CALR3;CALM3;ALPP;CACNA1C;CALR;CASR
prerank	J02AC	0.401803	0.738071	0.840747	1	1	CACNA1C;KCNQ1;KCND3;KCNJ6
prerank	P03AB	0.398039	0.739096	0.833565	1	1	GABRB3
prerank	A06AG	0.386185	0.743648	0.851099	1	1	PLA2G2E;PAEP
prerank	N02BF	0.430312	0.750363	0.819309	1	1	CACNA2D1;CACNA1B;KCNQ5;KCNQ3
prerank	C04AB	0.423604	0.752664	0.816503	1	1	HRH2;ADRA2C;HRH1
prerank	D01AC	0.387388	0.753635	0.846201	1	1	CACNA1C;HCAR2;KCNJ12;NR1I3
prerank	G01AF	0.387388	0.753635	0.846201	1	1	CACNA1C;HCAR2;KCNJ12;NR1I3
prerank	C01BD	0.365811	0.754458	0.917375	1	1	CACNB1;CACNG1;CACNA1C;KCNH7;KCNQ1;ADRA2C;PPARA;KCNJ12;KCNJ3;KCND3;CACNA2D1;ADRA1B;CACNA1I;CACNA1S
prerank	B03AA	0.396626	0.756856	0.835741	1	1	TFRC;POLB;FEN1;FTH1;AHSP;CP;HBA1;NEIL1;TF
prerank	S01GA	0.411135	0.758494	0.819634	1	1	ADRA2C;HTR1A;HTR1B;ADRA1B;ADRA2A;ADRA2B;ADRA1A
prerank	B01AX	0.438157	0.761864	0.803622	1	1	ADORA2A;VWF;F10
prerank	N05AE	0.375607	0.762473	0.882164	1	1	CHRM1;CHRM3;ADRA2C;HTR1A;CHRM4;HTR1B;HRH1;DRD3;HTR1E;ADRA1B
prerank	B01AB	0.383853	0.762662	0.85547	1	1	FGF19;FOS;FGF4;PF4;FGF1
prerank	C08CA	0.367413	0.764179	0.9235	1	1	CHRM1;CACNB1;CACNG1;CACNA1C;CHRM3;CACNA1H;PDPK1;CHRM4;CACNA2D3;CACNA1G;KCND3;CACNA2D1;ADRA1B;CACNA1B;CACNA1I;CDH11;CACNA1S;SMPD1;PTGS2
prerank	S01GX	0.380458	0.764303	0.869465	1	1	HRH2;HRH3;PLA2G1B
prerank	C04AD	0.417466	0.767646	0.811219	1	1	ADORA2A;MDH2;NNT;OGDH;GAPDH
prerank	A11AA	0.37572	0.771107	0.891135	1	1	COMP;TFRC;ALPP;CACNA1C;POLB;FEN1;FTH1;AHSP;AOC1;CP;TNNC1;HBA1;NEIL1;S100A2;SPTBN1;MGP;TF;CAST;TNNC2
prerank	G03XX	0.425761	0.775534	0.800673	1	1	GRIN1;PPARA;NR1I3
prerank	L01XX	0.370646	0.775971	0.9207	1	1	BCL2;IKBKB;PMEL;TUBB1;EZH1;HDAC1;AKT1;IL2RB;PDPK1;MAP1A;ORM1;TOP2A;PML;PGR;VEGFB
prerank	S01LA	0.408413	0.777998	0.810836	1	1	FCGR2C
prerank	N05AG	0.452025	0.78659	0.780669	1	1	CACNG1;DRD3
prerank	L03AA	0.465279	0.787022	0.774635	1	1	PRG2;SDC2
prerank	N05AL	0.441714	0.788442	0.782221	1	1	OPRD1;DRD3;OPRK1;OPRM1
prerank	N02AC	0.422277	0.788963	0.796799	1	1	OPRD1;GRIN1;CHRNA4
prerank	C03DA	0.450358	0.791008	0.771601	1	1	CACNA1C;PGR;NR3C1;NR3C2;NR1I2
prerank	C07FB	0.392134	0.796731	0.850631	1	1	ADRB3;CACNB1;CACNA1C;CACNA1H;CACNA2D3;CACNA1G;KCND3;CACNA2D1;CACNA1B;CACNA1I;CACNA1S;SMPD1
prerank	N05AD	0.403541	0.800374	0.821915	1	1	SLC6A4;CHRM3;ADRA2C;HTR1A;GRIN2B;HRH1;DRD3
prerank	M01AH	0.444737	0.804845	0.769798	1	1	PDPK1;CDH11;PTGS2;ELN
prerank	C05AD	0.40181	0.807899	0.821149	1	1	SLC6A3;DNMT3A;GAST;ORM1;EGFR;SCN10A;ORM2;ASPG;SCN4A
prerank	L04AA	0.382912	0.808362	0.9203	1	1	FCGR2C;RRM2;C3;S1PR5;C1S;HDAC1;MS4A1;CD2;JAK3;CTLA4;CD3E;CD80;CD3D;C5AR1;FCGR1A;CD3G;POLE4;ITGB1;S1PR1;TNFSF13B;FCGR3B;IMPDH2;FCGR2A;IFNG
prerank	D05AX	0.454191	0.80854	0.760416	1	1	RXRB;NR3C1;HOXA10;RARA;VDR;RARG
prerank	A06AH	0.454547	0.810089	0.761351	1	1	OPRD1
prerank	C01BB	0.446103	0.810341	0.761006	1	1	ORM1;EGFR;SCN10A;ORM2;SCN4A
prerank	L02AB	0.478093	0.813432	0.749734	1	1	PGR;NR3C1;ABCB1
prerank	C01BA	0.420414	0.814068	0.792059	1	1	CHRM1;CHRM3;KCND3;KCND2;ADRA1B;ORM2
prerank	H01CB	0.484203	0.819079	0.73892	1	1	SSTR5
prerank	N01AB	0.404974	0.82267	0.824496	1	1	CCDC51;CACNG1;KCNK9;GRIN1;CHRNA4;KCNJ3;RHO;ATP2B1;KCNJ6
prerank	B06AC	0.44735	0.824535	0.749654	1	1	C1S;ANPEP;F12;PLAT;C1R
prerank	B01AD	0.408546	0.825103	0.816924	1	1	FGA;FGG;PF4;CALR;KRT8
prerank	N01BA	0.427614	0.826383	0.769696	1	1	SLC6A3;DNMT3A
prerank	N06AA	0.397133	0.831566	0.864286	1	1	SLC6A4;SLC6A3;HRH2;OPRD1;CHRM1;HTR2B;CHRM3;HTR1A;CHRM4;HTR1B;HRH1;DRD3;NTRK2;KCND3;KCND2;KCNQ2;ADRA1B;OPRK1;ORM2
prerank	N05CB	0.416702	0.832507	0.791473	1	1	GRIA2;GRIN1;CHRM3;GRIA4;GRIK5;CHRNA4;CHRNA10;GABRA5
prerank	N03AA	0.439049	0.833113	0.747398	1	1	GRIA2;GRIN1;CHRNA4;GABRA5;GABRA2;GRIK2
prerank	L01EX	0.399647	0.834149	0.865273	1	1	SRC;CSNK1E;MTNR1B;LCK;NTRK3;PDGFRB;FGFR3;PDGFRA;EPHA2;HTR1A;FGF1;DDR2;PTK6
prerank	G02CA	0.445939	0.834802	0.744233	1	1	ADRB3
prerank	A05BA	0.424009	0.835722	0.776552	1	1	SLC25A2;NFKB2;OAZ1;ARG2;PPARA;HSD11B1;GATM
prerank	A12CC	0.451419	0.83574	0.740209	1	1	TFF2;CACNA1C;AMY2A;CCL8
prerank	N05CF	0.494839	0.836546	0.724179	1	1	GABRA5;GABRA2;GABRG2
prerank	C02KX	0.481772	0.838472	0.725477	1	1	PDE6G;GUCY1A2;EDNRB;EDNRA
prerank	S01EB	0.443028	0.838806	0.748959	1	1	CHRM1;CHRM3;CHRNA4;CHRM4;ACHE
prerank	J01FA	0.497536	0.839939	0.72203	1	1	MLNR;SLCO1B3
prerank	N02AJ	0.403444	0.841128	0.8507	1	1	SLC6A4;FABP2;OPRD1;CHRM1;BCL2;IKBKB;GRIN1;S100A7;CHRM3
prerank	S01BC	0.442054	0.843247	0.749794	1	1	PLA2G2E;PLA2G2A;PPARA
prerank	S01HA	0.415526	0.846431	0.790728	1	1	SLC6A4;SLC6A3;CHRM1;DNMT3A
prerank	L01EA	0.407242	0.847284	0.8361	1	1	ZAK;SRC;LCK;PDGFRB;FGFR3;FGR;PDGFRA;EPHA2;EPHA5;DDR2
prerank	N07XX	0.410669	0.850867	0.818127	1	1	SLC6A4;KCNA10;OPRD1;HRH3;SLC52A2;KCNC2;KCNC3;KCNC1;CHRNA4;KCNA7;TTR;KCNA2;KCNA4;KCND3;KCND2;OPRK1
prerank	C01CA	0.41706	0.851398	0.795311	1	1	SLC6A4;SLC6A3;ADRB3
prerank	N05AH	0.40941	0.854398	0.828366	1	1	SLC6A4;SLC6A3;HRH2;OPRD1;CHRM1;HTR2B;CHRM3;ADRA2C;HTR1A;CALY;CHRM4;HTR1B;HRH1;DRD3;HTR1E;ADRA1B;OPRK1
prerank	A11CC	0.506587	0.854495	0.701103	1	1	CACNG1;CYP27B1;HOXA10;VDR
prerank	N05CA	0.443625	0.855663	0.734484	1	1	GRIA2;GRIN1;CHRM3;CHRNA4;GABRA5;GABRA2;GRIK2
prerank	C09BB	0.416865	0.857869	0.801861	1	1	SLC6A4;REN;CACNB1;CACNG1;CACNA1C;CACNA1H;CACNA2D3;CACNA1G;BDKRB1;CACNA1A;CACNA2D1;ADRA1B;CACNA1B;CACNA1I;CACNA1S;SMPD1
prerank	N01AF	0.454771	0.86033	0.723413	1	1	GRIA2;CHRM3;CHRNA4;GABRA5;GABRA2;GRIK2
prerank	A10BG	0.494326	0.860537	0.701983	1	1	PPARA;RXRB;RXRG
prerank	M03BX	0.443264	0.86129	0.73351	1	1	SLC6A4;HTR2B;CXCR4
prerank	L01CA	0.47382	0.861759	0.703471	1	1	TUBB1;TUBB;TUBA1A
prerank	N02CA	0.432858	0.862517	0.748741	1	1	ADRB3;HTR2B;ADRA2C;HTR1A;HTR1B;DRD3;HTR1E;ADRA1B
prerank	D11AX	0.417968	0.864655	0.80098	1	1	AKR1D1;SRD5A2;TYR;REN;PIK3CB;CACNA1C;ADRA2C;ADORA3;HTR1A;ADORA2A
prerank	N01AX	0.423669	0.864805	0.772044	1	1	GABRB3;OPRD1;CHRM1;SLC52A2;GRIN1;HTR1A;GRIN2B;EEF2;NTRK2;GABRB2;OPRK1;BDNF;SCN4A
prerank	C10BA	0.436702	0.865352	0.73766	1	1	NNMT;NPC1L1;HCAR2;ANPEP;PPARA
prerank	M01AE	0.438403	0.866388	0.739007	1	1	FABP2;BCL2;S100A7;PPARA;CXCR1;ATP4A
prerank	B02BC	0.43931	0.868092	0.732376	1	1	FGB;FGA;FGG
prerank	C05BA	0.452891	0.868956	0.712642	1	1	FGF19;FGF4;PF4;FGF1
prerank	A07DA	0.479503	0.872949	0.689819	1	1	OPRD1;LY96;CACNA1A;OPRK1;OPRM1
prerank	C10AB	0.455797	0.873678	0.710902	1	1	SLC22A8;PPARA;RXRB;SLCO1B3;RXRG;SLCO2B1
prerank	M02AA	0.432758	0.874747	0.755415	1	1	FABP2;BCL2;PLA2G2E;PLA2G2A;S100A7;PPARA;CXCR1;ATP4A
prerank	L01FG	0.470087	0.87604	0.698266	1	1	FCGR2C
prerank	V04CG	0.433845	0.878513	0.739763	1	1	HRH2;PIK3CB;HRH3;SLC15A1;DAO;ADORA3;ADORA2A;GUCY1A2;HRH1
prerank	B05XA	0.409886	0.880658	0.8699	1	1	SEPP1;APOBEC1;GAPDHS;CPN2;CPN1;SERPINA3;SEMG2;MT1A;ITIH1;FGA;KRT9;IL3;C3;HBB;CACNA1C;DCD;C1S;APLP1;S100A7;HDAC1;HRG;JCHAIN;ALDOA;A2M
prerank	A04AD	0.462772	0.881785	0.700899	1	1	CHRM1;CHRM3;CHRNA4;CHRM4;CNR2
prerank	M01CB	0.52135	0.882201	0.672898	1	1	IKBKB;ADCY1;ADCY5;PRDX5;ADCY2
prerank	B05XB	0.47494	0.885642	0.682878	1	1	KARS;ARG2;SLC7A4
prerank	C09BX	0.455357	0.885746	0.696911	1	1	CACNB1;CACNA1C;CACNA2D3;BDKRB1;CACNA1B;CACNA1I;SMPD1
prerank	A03FA	0.497391	0.886397	0.668362	1	1	CHRM1
prerank	A16AX	0.409916	0.886593	0.8829	1	1	SEPP1;GAPDHS;CPN2;CPN1;KRT16;SERPINA3;SERPINA4;MT1A;ITIH1;KRT14;FGA;KRT9;C8B;IL3;C8A;C3;HBB;APOA4;DCD;SLC15A1;FNTB;C1S;APLP1;APCS;S100A7;HDAC1;DAO;HAO1;JCHAIN;ALDOA;HPD;A2M;F13B;DAND5;FCN3;ASPA;PON1;TTR;PARP1;F12;APOE;KRT1;BDKRB1;KRT2;INS
prerank	V03AB	0.408201	0.886742	0.8866	1	1	GPX6;MUT;GPX5;GSTA5;GSTA2;GABRB3;HTR3D;CHRNB3;HRH2;OPRD1;CHRM1;IKBKB;CACNB1;HTR3C;CHRNA6;GRIA2;CHRNA9;CACNG1;HBB;CACNA1C;HTR3E;GSTA3;GGT1;GRIN1;AMN;CHRM3;GRIA4;ACY1;CYP3A4;ADH7;GRIN2B;CACNG2;NPR1;CHRNA4;GRIN2D;CHRNA10;GABRA5;KCNJ3
prerank	D03AX	0.449032	0.889032	0.70943	1	1	PDGFRB;PDGFRA;HMMR;A2M;HAPLN1;VCAN;NCAN;HABP2;STAB2
prerank	D06AX	0.498753	0.890367	0.662789	1	1	IDE;CASR;A2M;ACHE
prerank	M01AA	0.527675	0.891393	0.659393	1	1	PLA2G2E;ATP4A;PTGS2;PTGIS
prerank	L04AB	0.485531	0.893012	0.666453	1	1	FCGR2C
prerank	D04AA	0.462719	0.898374	0.687353	1	1	HRH2;CHRM1;CHRM3;CHRM4;NR1I3;HRH1
prerank	N04AB	0.508269	0.906786	0.641405	1	1	GRIN1;GRIN2D;HRH1;SCN10A
prerank	M03BC	0.508269	0.906786	0.641405	1	1	GRIN1;GRIN2D;HRH1;SCN10A
prerank	N06CA	0.444838	0.913514	0.702072	1	1	SLC6A4;HRH2;OPRD1;CHRM1;CKS1B
prerank	N05CM	0.480179	0.914545	0.658121	1	1	CHRM1;CHRM3;HCRTR1;CHRNA4;CHRM4
prerank	R05DA	0.475144	0.915194	0.658449	1	1	SLC6A4;OPRD1
prerank	M03BA	0.541934	0.918482	0.620284	1	1	GABRA5;GABRB2;GABRG2
prerank	C05AX	0.426414	0.920531	0.7936	1	1	SEPP1;APOBEC1;GAPDHS;CPN2;CPN1;KRT16;SERPINA3;SERPINA4;SEMG2;MT1A;ITIH1;KRT14;FGA;KRT9;C8B;IL3;C8A;C3;HBB;APOA4;DCD;C1S;APLP1;APCS;S100A7;HDAC1;HRG;JCHAIN;ALDOA;A2M;F13B;DAND5;FCN3;ASPA;PON1;TTR;PARP1;F12;APOE;KRT1;BDKRB1;KRT2;INS;SIVA1;SEMG1;AHSG;ORM2;MMP9;C1R;C8G;PZP
prerank	N02CX	0.476045	0.921073	0.649837	1	1	CHRM1;HTR2B;CHRM3;ADRA2C;HTR1A;HTR1B;HRH1;ADRA1B
prerank	R01AC	0.459239	0.921402	0.670523	1	1	HRH2;CHRM1;HRH3;PLA2G1B;CHRM3
prerank	C08GA	0.47412	0.922129	0.650439	1	1	CACNB1;CACNA1C;CACNA2D3;CACNA1G;KCND3;CACNA1B;CACNA1I;CACNA1S;SMPD1
prerank	N02CC	0.50737	0.924747	0.621531	1	1	HTR2B;HTR1A;HTR1B;HTR1E
prerank	R03AL	0.485592	0.927648	0.637021	1	1	ADRB3;CHRM1;CHRM3;CHRM4;ANXA1;PGR
prerank	L01EL	0.48245	0.928287	0.640971	1	1	LCK;FGR;JAK3;PTK6;BLK;ERBB4;EGFR
prerank	P01BA	0.519921	0.928996	0.617012	1	1	GSTA2
prerank	L04AC	0.461631	0.929918	0.659747	1	1	FCGR2C;IL17A;IL12B;FCGR1A;IL2RB;IL1RN;IL6R;FCGR3B;IL1A;IL1B;FCGR2A;C1R;IL17F
prerank	P01BB	0.522002	0.931248	0.611308	1	1	GSTA2
prerank	C09BA	0.523287	0.933017	0.607566	1	1	REN;MMP2;BDKRB1;MMP9
prerank	C09AA	0.523287	0.933017	0.607566	1	1	REN;MMP2;BDKRB1;MMP9
prerank	R06AD	0.488191	0.933587	0.630439	1	1	HRH2;CHRM1;CHRM3;CHRM4;HRH1
prerank	G02CX	0.492034	0.939354	0.623433	1	1	MC3R;AVPR1B;MC2R;HTR1A
prerank	N04AA	0.541806	0.940595	0.591225	1	1	CHRM1;CHRM3;CHRM4
prerank	P03AC	0.526692	0.942656	0.595842	1	1	CACNG1;CACNA1C;CACNA1G;CACNA1A
prerank	N06BA	0.476893	0.942846	0.614033	1	1	SLC6A4;SLC6A3;TAAR1;GRIN1;ADRA2C;HTR1A;KCNJ3
prerank	S01FA	0.513021	0.945412	0.601067	1	1	CHRM1;CHRM3;CHRNA4;CHRM4
prerank	B03AD	0.487214	0.950632	0.605894	1	1	FOLR1;TFRC;POLB;FEN1;FOLR3;FTH1;FOLR2;AHSP
prerank	A12AA	0.463363	0.952709	0.631242	1	1	GCA;NCS1;CALR3;CALM3;CALR;CASR
prerank	N07AB	0.550513	0.953545	0.581183	1	1	CHRM1;CHRM3;CHRM4
prerank	R07AX	0.564884	0.954425	0.581218	1	1	MT1A;GUCY1A2;IDO1
prerank	P01BF	0.449697	0.959933	0.6439	1	1	ATP5O;ATP5L;KHSRP;TUBB4A;SFPQ;GAPDHS;HNRNPA2B1;RPL18;RPL35;LDHB;DDX5;ATP5A1;TUBB;RPS9;CYCS
prerank	V03AF	0.481297	0.965812	0.595023	1	1	KARS;ALPPL2;CDK2;ARG2;CDK5
prerank	B03AE	0.482597	0.966814	0.589617	1	1	MUT;FOLR1;TFRC;POLB;FEN1;FOLR3;FTH1;FOLR2
prerank	L01BC	0.535055	0.969184	0.566233	1	1	DNMT3A;HDAC1;POLB
prerank	D08AX	0.461897	0.969701	0.6	1	1	GABRB3;HTR3D;CHRNB3;CACNB1;HTR3C;CHRNA6;GRIA2;CHRNA9;CACNG1;CACNA1C;HTR3E;GRIA4;ADH7;CACNG2;CHRNA4;CHRNA10;GABRA5;KCNJ3;VCAM1;ACHE;GABRA2;GABRB2;KCNJ6;CACNA1S;SLC29A1;GABRG3
prerank	C09DB	0.516713	0.970057	0.572571	1	1	CACNB1;AGTR1;CACNA1C;CACNA2D3;CACNA1B;CACNA1I;SMPD1
prerank	N05AX	0.467852	0.970385	0.596119	1	1	SLC6A4;SLC6A3;HRH2;OPRD1;CHRM1;HRH3;HTR2B;GRIN1;CHRM3;ADRA2C;HTR1A;CHRM4;HTR1B;HRH1;DRD3;HTR1E;ADRA1B;OPRK1
prerank	S02DA	0.488682	0.972397	0.577419	1	1	SLC6A4;SLC6A3;CHRM1
prerank	A08AA	0.476838	0.973009	0.582966	1	1	SLC6A4;SLC6A3;OPRD1;HTR2B;CACNA1C
prerank	N03AF	0.575432	0.973987	0.557323	1	1	GRM5
prerank	C08DA	0.506007	0.975428	0.568571	1	1	SLC6A4;CACNG1;CACNA1C;CACNA1H;CACNA1G;CACNA1A;ADRA1B;CACNA1B
prerank	N03AB	0.522537	0.980828	0.561176	1	1	SCN3A;CACNA1C
prerank	V03AZ	0.467562	0.980981	0.5704	1	1	GABRB3;HTR3D;CHRNB3;CACNB1;HTR3C;CHRNA6;GRIA2;CHRNA9;CACNG1;CACNA1C;HTR3E;GRIA4;ADH7;CACNG2;CHRNA4;CHRNA10;GABRA5;KCNJ3;VCAM1;ACHE;GABRA2;GABRB2;KCNJ6;CACNA1S;SLC29A1;GABRG3
prerank	L01XY	0.554558	0.982139	0.54649	1	1	PDCD1;POLB;TOP2A
prerank	C07BA	0.563995	0.983926	0.536827	1	1	ADRB3;HTR1A;HTR1B
prerank	C07AA	0.563995	0.983926	0.536827	1	1	ADRB3;HTR1A;HTR1B
prerank	N07BB	0.527509	0.985097	0.550095	1	1	GRM5;OPRD1;GRIN1;ALDH3B2
prerank	P01BE	0.465771	0.993116	0.536	1	1	ATP5O;ATP5L;KHSRP;TUBB4A;SFPQ;GAPDHS;HNRNPA2B1;RPL18;RPL35;LDHB;DDX5;ATP5A1;TUBB;RPS9;CYCS
prerank	J01CR	0.575111	0.99594	0.528021	1	1	SLC22A8;SLC15A1
prerank	D04AX	0.50539	0.999615	0.525843	1	1	SLC6A4;HRH2;CHRM1;HTR2B
prerank	V09IX	0.531542	1.00123	0.526486	1	1	GRIA2;SSTR5;GRIN1;GRIA4;SLC1A5
prerank	C07CA	0.591083	1.00245	0.508431	1	1	ADRB3;HTR1A;HTR1B
prerank	R06AX	0.504176	1.00436	0.518078	1	1	HRH2;CHRM1;HTR2B;PLA2G1B;CHRM3;CHRM4;PTAFR;HRH1
prerank	A10AE	0.5651	1.00679	0.509695	1	1	NOV
prerank	R06AC	0.581637	1.00874	0.502443	1	1	CHRM1;CHRM3;CHRM4;HRH1
prerank	G03XC	0.596645	1.00923	0.50695	1	1	TFF1
prerank	B02BD	0.49984	1.01251	0.496492	1	1	FGB;FGA;FGG;ASGR1;ASGR2;CALR;COL1A1;F13B;MCFD2;F3;HSPA5;VWF;F10;F2RL3
prerank	A03AB	0.601288	1.01327	0.497458	1	1	CHRM1;CHRM3;CHRM4
prerank	R03BB	0.601288	1.01327	0.497458	1	1	CHRM1;CHRM3;CHRM4
prerank	A03CA	0.601288	1.01327	0.497458	1	1	CHRM1;CHRM3;CHRM4
prerank	A03BB	0.601288	1.01327	0.497458	1	1	CHRM1;CHRM3;CHRM4
prerank	N07AX	0.601288	1.01327	0.497458	1	1	CHRM1;CHRM3;CHRM4
prerank	D11AA	0.601288	1.01327	0.497458	1	1	CHRM1;CHRM3;CHRM4
prerank	C09XA	0.543075	1.017	0.504313	1	1	REN;CACNB1;CACNA1C;CACNA2D3;CACNA1B;CACNA1I;SMPD1
prerank	L01FX	0.503342	1.01703	0.494836	1	1	NECTIN4;TOP1;PDGFRA;CTLA4;CD3E;CD3D;FCGR1A;SLAMF7;EGFR;F3;CD33;FCGR3B;FCGR2A;TNFRSF8;TACSTD2;CD79B
prerank	A07EC	0.523456	1.02452	0.478668	1	1	IKBKB;NFKB2;XDH;PLA2G1B
prerank	A03AA	0.564515	1.0249	0.491564	1	1	CHRM1;CACNA1C;CHRM3;CHRM4;CACNA1G
prerank	N02AX	0.520283	1.03153	0.46456	1	1	SLC6A4;OPRD1;CHRM1;GRIN1;CHRM3
prerank	R02AD	0.528586	1.03398	0.468883	1	1	SLC6A4;SLC6A3;CHRM1
prerank	R05CB	0.55293	1.03752	0.466758	1	1	IKBKB;GRIN1;ACY1;GRIN2B;GRIN2D
prerank	N07CA	0.601442	1.04593	0.459065	1	1	HRH3;CACNA1H;CACNA1G;HRH1;CACNA1I
prerank	S01AA	0.531777	1.04648	0.440968	1	1	SLC22A8;PNLIP;SLC15A1;CASR;MLNR;CXCR4
prerank	B03BA	0.567429	1.04704	0.456292	1	1	MUT;AMN
prerank	C09DX	0.529803	1.05027	0.435825	1	1	ADRB3;REN;CACNB1;AGTR1;CACNA1C
prerank	G04CA	0.531634	1.05134	0.427763	1	1	AKR1D1;SRD5A2;CHRM1;PDE6G;KCNH7;CHRM3
prerank	N06AX	0.511724	1.05245	0.406744	1	1	SLC6A4;SLC6A3;HRH2;CHRM1;HTR2B;MTNR1B;WARS;GRIN1;CHRM3;HTR1A;GRIN2B;CHRM4;HTR1B;HRH1;EEF2;NTRK2;ADRA1B;OPRK1;BDNF
prerank	B02AB	0.623269	1.05377	0.436293	1	1	ELANE;CTRB1
prerank	G02CC	0.565294	1.05647	0.437072	1	1	FABP2;BCL2;S100A7;PPARA
prerank	R02AX	0.565294	1.05647	0.437072	1	1	FABP2;BCL2;S100A7;PPARA
prerank	V04CX	0.559908	1.07073	0.411175	1	1	FOLR1;CHRM1;CHRM3;FOLR3;FOLR2;CHRM4;ACHE
prerank	L02AA	0.589567	1.0732	0.417698	1	1	ESRRA;ESRRG;NCOA2
prerank	G03CB	0.589567	1.0732	0.417698	1	1	ESRRA;ESRRG;NCOA2
prerank	L01EN	0.573821	1.07516	0.410399	1	1	PDGFRB;FGFR3;PDGFRA
prerank	J05AR	0.618154	1.07883	0.404492	1	1	CYP3A7;CYP3A4;TERT
prerank	A07AA	0.635615	1.07955	0.408946	1	1	RPL10L;CASR
prerank	A03CB	0.586699	1.08015	0.405771	1	1	CHRM1;CHRM3;ADCY1;CHRNA4;CHRM4
prerank	A03BA	0.586699	1.08015	0.405771	1	1	CHRM1;CHRM3;ADCY1;CHRNA4;CHRM4
prerank	R06AB	0.577307	1.08663	0.380585	1	1	SLC6A4;SLC6A3;CHRM1;CHRM3;CHRM4;NR1I3;HRH1
prerank	C01EB	0.527738	1.08881	0.326165	1	1	FABP2;HCN2;BCL2;MYH7;TRPM8;PLA2G2A;CACNA1C;S100A7;ADORA3;PPARA;ADORA2A;KCNJ12
prerank	L03AX	0.5703	1.09496	0.363318	1	1	ACPP;HRH2;HRH3;CXCR4;TNFRSF1B
prerank	L01XG	0.635044	1.10055	0.378696	1	1	PSMB2
prerank	A10AF	0.632611	1.10354	0.367756	1	1	NOV
prerank	A10AD	0.632611	1.10354	0.367756	1	1	NOV
prerank	A10AC	0.632611	1.10354	0.367756	1	1	NOV
prerank	A10AB	0.632611	1.10354	0.367756	1	1	NOV
prerank	R01BA	0.567225	1.10711	0.33768	1	1	SLC6A4;SLC6A3;IL2
prerank	N02AB	0.568864	1.10867	0.339961	1	1	SLC6A4;SLC6A3;OPRD1;CHRM1;GRIN1;GRIN2B;GRIN2D
prerank	R06AA	0.65814	1.1087	0.362649	1	1	SLC6A3;CHRM1
prerank	N07BA	0.576365	1.11131	0.336852	1	1	CHRNB3;CYP19A1;CHRNA6;CHRNA9;CHRNA4;CHRNA10
prerank	J04AM	0.629083	1.11828	0.353657	1	1	CYP2C19;CYP1A2;CYP3A4
prerank	M05BA	0.58892	1.12095	0.324514	1	1	PTPN6
prerank	G04BD	0.612446	1.12951	0.321695	1	1	ADRB3;CHRM1;CACNA1C;CHRM3
prerank	M04AB	0.614524	1.13493	0.310433	1	1	TAS2R16;SLC22A12;SLC22A8;SLC22A11
prerank	N02AG	0.583172	1.13565	0.302285	1	1	SLC6A4;SLC6A3;OPRD1;CHRM1;GRIN1;GRIN2B;GRIN2D;LY96
prerank	N05CH	0.624855	1.15434	0.285501	1	1	MTNR1B;CALR;RORB
prerank	C03DB	0.629268	1.16098	0.27677	1	1	SCNN1D
prerank	L01CD	0.670666	1.16644	0.279763	1	1	BCL2;TUBB1
prerank	G03CC	0.637333	1.18001	0.253416	1	1	ESRRA;CYP19A1;ESRRG;NCOA2
prerank	C10AX	0.619665	1.19292	0.207601	1	1	NPC1L1;PCSK9;ANGPTL3;APOC3;ANPEP
prerank	N06AB	0.603506	1.19924	0.175616	1	1	SLC6A4;SLC6A3;CHRM1;HTR2B;CKS1B
prerank	G04CB	0.695482	1.20696	0.222615	1	1	AKR1D1;SRD5A2;PDE6G
prerank	J01DD	0.689534	1.25003	0.159892	1	1	SLC22A7;SLC22A8;SLC15A1;SLC22A11
prerank	R02AA	0.662554	1.25665	0.139663	1	1	TYR;TOP1
prerank	D10AE	0.771431	1.30198	0.122185	1	1	GPX5
prerank	N04AC	0.809747	1.3672	0.0568128	1	0.9989	SLC6A4;SLC6A3;CHRM1
prerank	N01BC	0.759603	1.3783	0.0486985	1	0.9983	SLC6A4;SLC6A3;CHRM1
prerank	A02BX	0.853108	1.44308	0.0214582	1	0.944	CHRM1;PGA5;FGA
prerank	D10AX	0.884334	1.49068	0.00707965	1	0.7485	AKR1D1;SRD5A2;TYR

## Sheet: ST8
Supplementary Table 8. GSEApreranked using rare variant-led ranks: ATC codes (level 2)
Name	Term	ES	NES	NOM p-val	FDR q-val	FWER p-val	Lead_genes
prerank	H02	-0.502976	-1.64472	0	0.0341709	0.0275527	NR3C2;CYP11B2;CYP17A1;ANXA1;NOS2;CYP11B1;CYP21A2;NR3C1;NR1I3;CYP11A1;NR1I2;CYP51A1;KCNH2
prerank	S03	-0.337129	-1.09654	0.275862	0.270352	0.376013	NR3C2;PRNP;ANXA1;NOS2;NR3C1;NR1I2;CD55;DHFR;TOP2A;KCNH2;PADI4;CASR
prerank	B03	0.265688	0.566223	0.988989	0.99141	1	EGLN3;HIF1A;EGLN2;FTH1;EPOR;MMACHC;TFRC;FOLR3;POLB;TCN1
prerank	D01	0.284999	0.589082	0.977845	1	1	PTGS2;KCNA1;SQLE;KCNMA1;CACNA1C;KRT12
prerank	J01	0.271914	0.590852	0.991	1	1	IL2;CYCS;IL1B;ALB;FCER1G;PNLIP;CASR;ALOX5;EPHB1;MLNR;PADI4;IDE;SLC22A11;KCNH2;CASP1;IL15;TEK;FCER1A
prerank	J05	0.297445	0.611079	0.971746	1	1	CD4;CXCR4;HLA-B;CCR5;PNP;NEU1;NEU2;CYP3A4;SLCO2B1;CYP3A7;TERT;NR1I2;CYP3A5;IMPDH1
prerank	D06	0.293673	0.612761	0.975806	1	1	ACHE;TUBB;TUBA4A;PNLIP;CASR;EPHB1
prerank	J02	0.296233	0.615566	0.965932	1	1	KCND3;KCNJ6;KCNA1;KCNMA1;CACNA1C;KCNJ9;KCNA5
prerank	H05	0.375201	0.635905	0.942149	1	1	PTH1R;CASR;VDR;CALCR
prerank	P03	0.310208	0.636823	0.945399	1	1	GLRA3;GABRB3;GLRB;ALDH2;CACNA1C;GABRR1;ESR1;GLRA1;CACNG1;DBH;PGR;GABRB1
prerank	A11	0.283264	0.64118	1	1	1	RDH11;PDCD6;CASQ1;BMP4;CHP1;EGLN3;NRXN1;NUCB1;PAM;S100B;MGP;RDH8;SPARC;EGLN2;CALB2;CADPS2;SPTLC2;APOD;S100A9;FTH1;ALDH1A2;TNNC2;CALM2;S100A13;P4HTM;P4HA1;NUCB2;CASR;GAD1;GCA;S100A2;PEF1;CACNA1C;CIB2;ABCB1;OGFOD2;CBS;CCBL1;TFRC;ABAT;PHYH;SPTBN1;SIRT5;GOT1;AADAT
prerank	J04	0.324763	0.65392	0.944444	1	1	PTGS2;PPARG;CHUK;ALOX5;HSP90B1;PADI4;CYP3A4;CYP2C19;CYP2C8
prerank	C09	0.302277	0.657872	0.991	1	1	CACNB1;LTA4H;CACNA2D1;SLC6A4;PPARG;JUN
prerank	A09	0.300248	0.666933	0.998	1	1	GRIA4;GRIN2B;RNASE1;GRIN2A;GRIN3A;GRIK2;CS;GCLM;ASNS;SLC1A2;GRIK5;CPQ;SLC7A11;GAD1;BHMT;GGCX;ABAT;SLC1A6;NAGS;GLUL;GOT1;AADAT;FPGS;HGS;GRM8;FOLH1;C8G;GRM1;GRIK3;GLS2;ITPA;BCAT1;GOT2;RNASE3
prerank	B02	0.297962	0.686774	1	1	1	F13A1;PIK3CD;MCFD2;MAP2K2;TEC;PDPK1;PRKACB;CDK1;MARK3;F3;SNRK;NUAK1;MARK4;FGR;F2R;CTRB1;LATS1;CDK17;CSK;STK38L;CTSS;PAK2;TAOK2;PIM3;TYRO3;MAP4K5;AURKA;MAP3K2;INSR;YES1;EPHA6;MAP4K3;PRKCI;FER;TAOK3;STK38;CTSL;MAP3K11;PLG;STK24;COL1A1;SLK;SLC29A1;SGK3;CSN3;SIK1;NTRK2;DCLK1;CLASP1;TLK2;TAOK1;MUSK;ULK3;SIK3;MAP4K1;DCLK2;TGFBR2
prerank	L02	0.331489	0.689153	0.947896	1	1	AHR;GNRHR;GABRA1
prerank	H03	0.380262	0.696373	0.899673	1	1	SLC5A5;ITGAV;THRA
prerank	A01	0.326047	0.716897	0.976	1	1	PTGS2;CYCS;MYC;CCND1;IL1B;KCNA1;PNLIP;PRKAA1;PDGFRA;CASR;ALOX5;ADRA2A;EPHB1;KCNMA1;CACNA1C;ADRA1A;NFKBIA;ADRB2;HSPA5;PADI4
prerank	A06	0.332501	0.718568	0.965	1	1	OPRD1;PAEP;AQP3;HTR2A
prerank	R03	0.329328	0.722389	0.983	1	1	PIK3CD;HM13;HDAC2;PDE3A;S100P;ADORA1;CHRM2
prerank	J06	0.394626	0.726248	0.888412	1	1	C1QA
prerank	B01	0.328377	0.733565	0.995	1	1	PTGS2;THBD;P2RY12;CLEC3B;PDE3A;F2R;ADORA1;PF4;MYC;CCND1;PROCR;KRT8;PLG
prerank	G01	0.325976	0.734239	0.998	1	1	PTGS2;PANX1;PDPK1;P2RX3;PDE6G;ITGAL;EDNRB;EGLN3;HTR1D;PAM;SLC12A2;EGLN2;PDE6H;PPARG;SCN1B;GABRA1;CA10;SCN2A;KCNA1;CA11;CHUK;P4HTM;P4HA1;AQP1;SLC12A3;SLC7A11;ALOX5;CDH11;PLA2G1B;KCNMA1;CACNA1C;SCN3B;ADRA1A;OGFOD2;PHYH;SCN4A;HTR1B;KCNJ1;KCNN3;CD274;SCN4B
prerank	C05	0.326287	0.741473	0.998	1	1	AHR;MT2A;MT3;PDCD6;APOA2;MGMT;ORM2;AHSG;SLC6A3;GAST;FCN3;CPN2;CFH;IL3;GRIN3A;APLP1;PF4;MDM2;S100A7;SERPINA6;KRT14;SIVA1
prerank	M09	0.361536	0.747238	0.913655	1	1	COL3A1;HAPLN1;COL1A1;LAYN;ICAM1;LYVE1;HABP4
prerank	A04	0.376001	0.77015	0.846856	1	1	CHRNB2;CNR1;CHRM2;TACR1;CHRM1;CHRM4;HTR1B;CHRM3
prerank	D03	0.374786	0.775185	0.890782	1	1	COL3A1;HAPLN1;COL1A1;LAYN;ICAM1;LYVE1;PDGFRA;HABP4
prerank	A16	0.343991	0.778022	0.99	1	1	MT2A;MT3;PDCD6;CPT1A;APOA2;MGMT;ORM2;AHSG;GBA;FCN3;CPN2;CFH;IL3;M6PR;APLP1;MDM2;S100A7;SERPINA6;KRT14;SIVA1
prerank	D07	0.391114	0.780825	0.832305	1	1	HSD11B2;SMO;HSD3B1;PLA2G1B;ANXA2
prerank	S01	0.341	0.781046	0.999	1	1	RDH11;PTGS2;ACHE;ITGAL;ORM2;SLC6A3;GRIN2B;EGLN3;VEGFB;CHRNB2;S100P;HTR1D;C1QA;PAM;GRIN2A;S100B;HRH2;HTR2A;RDH8;GRIN3A;PF4;HRH3;CHRM2;EGLN2;SLC6A4;RPE65;PPARG;PGF;SIGMAR1;HAPLN1;PLG;CAMLG;PTGER3;APOD;FGF19;ALDH1A2;CXCR4;NPY2R;LAYN;ICAM1;CHUK;S100A13;P4HTM;FPR1;FCGR2A;P4HA1;AQP1;PNLIP;CHRM1;CHRNA7;HTR7;LYVE1;SLC7A11;CASR;CYSLTR2;ADRA2A;EPHB1;PLA2G1B;KCNMA1;S100A2;FGFR2;PPIA;HABP4;PLA2G2A;ADRA1A;C1Q…
prerank	C10	0.356321	0.785469	0.968	1	1	AHR;PTGS2;ITGAL;HDAC2;CACNB1;MYC;PPARG;CCND1
prerank	R07	0.448812	0.790165	0.818785	1	1	KCNK9;GUCY1A2;KCNK3
prerank	V03	0.348866	0.795665	0.996	1	1	OPRD1;ADH1C;ACHE;GRIA4;MGST3;CACNB1;GRIN2B;CHRNB2;GRIN2A;HRH2;GLRX;GABRP;GABRB2;HTR3E;MGST1;GRIN3A;GABRG3;CDK7;GABRA2;CHRM2;KCNJ6;GSTM1;SLC7A1;GABRA1;HTR3C;SLC29A1;DRD2;GABRG1;GABRA4;KCNA1;GLRX2;CHUK;GABRB3;MB;CREB1;GABRG2;KCNJ3;CHRM1;CHRNA7;TFPI;SLC7A11;GUCY1A2;ADRA2A;GSTO1;FGFR2;ADH7;CACNA1C;BHMT;MMACHC;ADRA1A;CDK4;HPGDS;TFRC;GABRA5;CDK2;CHRM4;FGFR1;GPX3;GSTP1;METAP2;KCNJ9
prerank	D04	0.374433	0.797925	0.88989	1	1	ORM2;HRH2;HTR2A;CHRM2;SLC6A4;DRD2;KCNA1
prerank	S02	0.369767	0.802714	0.898	1	1	PTGS2;ORM2;SLC6A3;CHRM2;SLC6A4;SIGMAR1;KCNA1;CHRM1;CASR;PLA2G1B;KCNMA1;CACNA1C;ANXA2;SCN4A
prerank	C03	0.377084	0.806545	0.883884	1	1	ASIC1;SCNN1B;SLC12A2;SCNN1G;AVPR1A;SLC12A3;SLC9A1;KCNMA1;CACNA1C;GSTP1;ASIC2;LEF1;ESR1;SLC12A5
prerank	A03	0.392115	0.817205	0.857573	1	1	CHRNB2;DRD3;HTR2A;CHRM2;ADCY1
prerank	V04	0.371524	0.81787	0.943	1	1	PIK3CD;RDH11;ACHE;GNRHR;HRH2;RDH8;CCKAR;ADORA1;HRH3;CHRM2
prerank	B06	0.413296	0.839321	0.772819	1	1	BDKRB2;F2R;PLG;TGFB1
prerank	P01	0.380753	0.855877	0.897	1	1	RPS28;ATP5L;TUBB4A;RPL35;TUBA1A;RPS8;RPS9;VIM;HP1BP3;CYCS;MDH1;GSTM1;RPL4;TUBB;RPL18;KRT7;RPL14;ALB;RPS5;LDHB;LGALS1;TPI1;HNRNPD;NQO2;HNRNPK;RPS19
prerank	B05	0.380568	0.85813	0.948	1	1	MT2A;MT3;GLRA3;MGMT;ORM2;AHSG;BAAT;GLYAT;CPN2;CFH;GRIN2A;IL3;SLC12A2;PIPOX;APLP1;MDM2;S100A7;SERPINA6;SIVA1;CTNNB1;SLC7A1;S100A9;APOE;GNMT;C4BPA;C5;TTR;GARS;S100A13;GLRB
prerank	D11	0.389543	0.860448	0.86	1	1	PIK3CD;RARB;PTGS2;SRD5A1;S100P;HTR1D;ADORA1;GPBAR1;CHRM2;IGFBP3
prerank	C02	0.403329	0.861665	0.819	1	1	PDE6G;EDNRB;CHRNB2;HIF1A
prerank	M04	0.448943	0.863068	0.707216	1	1	PANX1;TUBB
prerank	L01	0.381576	0.874258	0.965	1	1	PIK3CD;IL2RB;TACSTD2;POLE4;RARB;PMEL;PML;PTGS2;CRABP1;MAP2K2;TEC;PDPK1;SLAMF7;STMN4;RPL3;F3;CDKN1A;TUBA1A;HDAC2;FGR;PDE3A;VEGFB;CSK;C1QA;CCR4;RRM2;ATOX1;XPO1;MAP3K2;INSR;CMPK1;RARRES1;CD19;YES1;TNFRSF17;CCND1;IGFBP3;JUN;BCL2;PGF;TUBB;MAP2K4;PSG5;SLK;LCN1;SIK1;NTRK2;PSMB9;MAP2;ALDH1A2;POLE3;PSMB1;ALB;TNFRSF8;STAT5B;TUBA4A;SMO
prerank	M05	0.406309	0.874656	0.801	1	1	PDCD6;BMP4;NPR2;ATP6V1A;S100B;MGP
prerank	D10	0.399927	0.881262	0.825	1	1	RDH11;RARB;CRABP1;RDH8;CYCS;RARRES1;JUN;IL1B;LCN1;APOD;ALDH1A2
prerank	A05	0.411139	0.884761	0.787	1	1	COX4I1;ADH1C;COX7C;GPBAR1;PPARG;SLC7A1;COX5B;COX6C
prerank	C08	0.412031	0.897463	0.773	1	1	AHR;PTGS2;PDPK1;CACNB1;KCND3;CACNA2D1;CHRM2;SLC6A4;CACNB3
prerank	D05	0.461385	0.913021	0.667007	1	1	RARB
prerank	C07	0.415769	0.915915	0.755	1	1	PTGS2;KCNJ2;CACNB1;KCND3;NDUFC2;HIF1A;KCNJ4;CACNA2D1;MYC;NPPB;CCND1
prerank	A07	0.429325	0.923522	0.694	1	1	OPRD1;PTGS2;HDAC2;S100P;RPSA;PPARG;KCNA1;POMC;CHUK;SLC7A11;CASR;ALOX5;PLA2G1B;KCNMA1;CACNA1C
prerank	G04	0.422801	0.929938	0.714	1	1	PTGS2;SRD5A1;PDE6G;DRD1;KCNH7;HTR1D;DRD3;HTR2A;MYC;CHRM2;PDE6H
prerank	R01	0.418621	0.935212	0.724	1	1	RDH11;IL2;HDAC2;SLC6A3;DRD1;S100P;HTR1D;S100B;HRH2;RDH8;HRH3;CHRM2;SLC6A4;ATF1;HAPLN1;APOD;ALDH1A2;CXCR4;LAYN;ICAM1;S100A13;FPR1;CHRM1;LYVE1;CYSLTR2;ADRA2A;PLA2G1B;S100A2;HABP4;ADRA1A
prerank	N03	0.413706	0.937245	0.755	1	1	OPRD1;PTGS2;GLRA3;NAAA;CDKN1A;HDAC2;GRIN2B;DRD1;KCNQ3;HTR1D;GRIN2A;HTR2A;SV2A;VDAC1;CNR1;ADORA1;GABRA2;SLC6A4;PPARG;AANAT;GRIK2;SIGMAR1;SCN1B;GABRA1;CA10;SCN2A;DRD2;GABRA4;HDAC9;CA11
prerank	M01	0.427004	0.939799	0.71	1	1	PTGS2;PDPK1;THBD;KCNQ3;GDNF;FABP2;MYC;ADCY1;S100A7;PPARG;CCND1;BCL2;CCL2;PTGER3
prerank	D02	0.556544	0.955139	0.606444	1	1	CTNNB1
prerank	R06	0.448827	0.955983	0.637	1	1	SLC6A3;PTAFR;HRH2;HTR2A;CHRM2;SLC6A4;KCNH1;DRD2;KCNA1;CHRM1;HTR7;ADRA2A;PLA2G1B;ADRA1A;CHRM4;SLC6A2;CHRM3
prerank	N06	0.433267	0.969466	0.627	1	1	PIK3CD;OPRD1;ACHE;ORM2;SLC6A3;GRIN2B;DRD1;KCNQ3;KCND3;HTR1D;DRD3;HRH2;GABRB2;HTR2A;ADORA1;KCND2;CHRM2;SLC6A4;SIGMAR1;IL1B;GABRA1;KCNH1;NTRK2;DRD2;KCNA1
prerank	M03	0.450861	0.973664	0.587	1	1	ACHE;VAMP2;GABRB2;HTR2A;GRIN3A;CHRM2;VAMP1;SLC6A4;GABRA1;RHOB;CXCR4;GABRG2;CHRNA7;HTR7;ADRA2A;KCNMA1;ADRA1A
prerank	N07	0.44171	0.978631	0.588	1	1	OPRD1;ACHE;KCNB2;CHRNB2;KCND3;HTR1D;GRIN3A;KCND2;HRH3;CHRM2;SLC6A4;SIGMAR1;KCNC2;DRD2;KCNA1;TTR;KCNB1;KCNA4;KCNA2;CHRM1;CHRNA7;HTR7;SLC7A11;KCNC1;ADRA2A;ALDH2
prerank	N05	0.440072	0.983975	0.558	1	1	OPRD1;GRIA4;SLC6A3;HTR1E;GRIN2B;DRD1;MCHR1;CHRNB2;HTR1D;DRD3;HRH2;HTR2A;GABRA2;HRH3;CHRM2;SLC6A4;GRIK2;SIGMAR1;RORB;GABRA1;TSPO;DRD2;GABRG1;GABRA4;HCRTR2;GRIK5;GABRG2;CHRM1;CHRNA7;NQO2;HTR7
prerank	N04	0.45516	0.98534	0.538	1	1	SLC6A3;DRD1;HTR1D;DRD3;HTR2A;ADORA1;GRIN3A;CHRM2;SLC6A4;BCL2
prerank	D09	0.578563	0.98997	0.548499	1	1	PPARG;CXCR4
prerank	G02	0.452096	0.994783	0.544	1	1	PTGS2;THBD;DRD1;HTR1D;DRD3;MC2R;HTR2A;FABP2;S100A7;GPER1;PPARG;AVPR1A;BCL2;PTGER3;DRD2
prerank	C04	0.463277	0.99825	0.544	1	1	RPL3;DRD1;HRH2;CACNA2D1;ADORA1
prerank	A02	0.47527	1.00761	0.491	1	1	AHR;ACHE;HRH2;PGA5
prerank	C01	0.454799	1.02575	0.411	1	1	AHR;PTGS2;THBD;NPR2;ORM2;CACNB1;SLC6A3;DRD1;KCNH7;PDE3A;KCND3;DRD3;KCNK1;KCNK2;CACNA2D1;ADORA1;FABP2;KCND2;CHRM2;SLC6A4;S100A7;PPARG;PPARGC1B;BCL2;CACNB3;SLC8A1
prerank	L03	0.489855	1.03099	0.465396	1	1	IL2RB;IFNAR1;SDC2;HRH2;HRH3;TNFRSF1B;CXCR4;HLA-DRB1
prerank	A14	0.546389	1.0465	0.434141	1	1	NPPB;SIGMAR1;GABRA1
prerank	N01	0.472879	1.051	0.324	1	1	OPRD1;PTGS2;ORM2;SLC6A3;GRIN2B;ATP2B1;CHRNB2;GRIN2A;GABRB2;HTR2A;GRIN3A;GABRA2;CHRM2;SLC6A4;KCNJ6;PHB2;GRIK2;SIGMAR1;GABRA1;NTRK2;SCN2A;DRD2;GABRA4;KCNA1;KCNK9;ALB;GABRB3;TACR1
prerank	G03	0.49192	1.0514	0.395395	1	1	SRD5A1;HSD11B2;TFF1;GNRHR;GPER1;FSHR;SIGMAR1;GABRA1;CCL2;KLK3;ALB
prerank	D08	0.474774	1.05504	0.327	1	1	ACHE;SDHD;GRIA4;CACNB1;FXYD2;CHRNB2;GABRP;GABRB2;HTR3E;GRIN3A;GABRG3;GABRA2;MTF1;LYZ;PPARG;KCNJ6;GABRA1;HTR3C;SLC29A1;GABRG1;GABRA4;ALB;GABRB3;SLC5A5
prerank	A12	0.481671	1.05615	0.339	1	1	PDCD6;CASQ1;CHP1;NRXN1;NUCB1;S100B;CCL8;SLC12A2;SPARC;HCRT;CALB2;CADPS2;CALM2;TFF2;S100A13;NUCB2;CASR;GCA;PEF1;CACNA1C;CIB2
prerank	V09	0.544783	1.07577	0.382892	1	1	SSTR1;GRIA4;SSTR2;KLK3
prerank	A08	0.509039	1.09307	0.282	1	1	OPRD1;SLC6A3;HTR1D;HTR2A;CNR1;SLC6A4;NPY;SIGMAR1;GABRA1
prerank	N02	0.49293	1.10671	0.148	1	1	OPRD1;PTGS2;PDPK1;ACHE;THBD;SLC6A3;HTR1E;GRIN2B;DRD1;KCNQ3;CHRNB2;HTR1D;DRD3;CALCA;GRIN2A;HTR2A;CACNA2D1;ADORA1;FABP2;MYC;CHRM2;SLC6A4;S100A7;PPARG;CCND1;BCL2;SIGMAR1;GABRA1
prerank	L04	0.499071	1.1189	0.12	1	1	IL2RB;POLE4;AHR;CD4;LTA;PTGS2;IFNAR1;ITGAL;S1PR3;CD2;S1PR4;IL1R1;C1QA;CD3G;RRM2;CD52;MR1;IL6R;CD19;IL6;CD86;IL23A;IL1B;IL1A;S1PR1;CAMLG;POLE3;ICAM1;C5;IL17F;ITGAV;FCGR2A;C5AR1;CDH5;CD247;FCGRT
prerank	P02	0.590332	1.12669	0.293501	1	1	TUBB4B;TUBA1A
prerank	A10	0.522253	1.13325	0.181	1	1	CPT1A;ITGAL;HDAC2;RAMP3;CPE;NOV;INSR;RAMP2;PPARG
prerank	M02	0.527809	1.13575	0.206206	1	1	PTGS2;THBD;KCNQ3;HRH2;FABP2;MYC;S100A7;PPARG;PHB2;BCL2
prerank	R05	0.541663	1.15076	0.192192	1	1	OPRD1;P2RX3;GRIN2B;CHRNB2;GRIN2A;GRIN3A;SLC6A4;SIGMAR1
prerank	H01	0.557417	1.17889	0.146146	1	0.999	SSTR1;PRLR;GNRHR;MC2R;INSR;GPER1;IGFBP3;AVPR1A
prerank	R02	0.548877	1.18247	0.0990991	1	0.997	PTGS2;ACHE;THBD;ORM2;SLC6A3;FABP2;CHRM2;SLC6A4;S100A7;PPARG;BCL2;SIGMAR1

## Sheet: ST9
Supplementary Table 9. GSEApreranked using rare variant-led ranks: ATC codes (level 3)
Name	Term	ES	NES	NOM p-val	FDR q-val	FWER p-val	Lead_genes
prerank	A02A	-0.698067	-1.6793	0.00689655	0.232291	0.0629442	ATP1A1;TF;GRIN1;APP;KLK1
prerank	H02A	-0.656715	-1.54	0.025	0.175357	0.135025	NR3C2;ANXA1;NOS2;NR3C1;NR1I2
prerank	S03C	-0.656715	-1.54	0.025	0.175357	0.135025	NR3C2;ANXA1;NOS2;NR3C1;NR1I2
prerank	H02C	-0.50286	-1.50871	0.0196078	0.153722	0.150254	CYP11B2;CYP17A1;CYP11B1;CYP21A2;NR1I3;CYP11A1;NR1I2;CYP51A1;KCNH2
prerank	D07X	-0.579592	-1.43903	0.0787402	0.180367	0.217259	ANXA1;NOS2;ANXA3;NR3C1;NR1I2;PGR
prerank	B03B	-0.362877	-1.1822	0.181818	0.598945	0.592893	MTHFR;MUT;MMAA;MTRR;AMN;FOLR2;MTR;CUBN;FOLR1;TCN1;FOLR3;MMACHC
prerank	L01D	-0.412138	-1.09621	0.252632	0.757872	0.721827	TUBB3;LIG1;TOP2A;TOP2B;NOLC1;TOP1;LIG3
prerank	S02C	-0.347846	-1.06184	0.425532	0.768608	0.782741	NR3C2;ANXA1;NOS2;ANXA3;ANXA4;NR3C1;ANXA5;NR1I2;ANXA2;PLA2G1B
prerank	S02B	-0.347826	-1.03361	0.418182	0.774302	0.812183	ANXA1;NOS2;ANXA3;ANXA4;NR3C1;ANXA5;NR1I2;ANXA2;PLA2G1B
prerank	A11H	-0.278349	-1	1	0.809942	0.854822	SEPSECS;PSAT1;SDSL;GPT2;PHYKPL;GAD2;PCCA;GCAT;DDC;MCCC1;SPTLC3;ODC1;SGPL1;PYGB;AGXT2;CCBL2;ALAS1;SRR;MOCOS;TAT;PCCB;PNPO;IGSF10;GLDC;NFS1;GADL1;MCCC2;PDXK;PROSC;SHMT1;BLVRB;GPT;RFK;SHMT2;ACACB;BCAT2;SDS;SCLY;HLCS;HDC;AGXT;CSAD;PC;PYGM;BST1;KYNU;OAT;GOT2;BCAT1;SPTLC1;PARP1;PDXP;CTH;LDHA;AADAT;GOT1;SIRT5;ABAT;CCBL1;CBS;ABCB1;GAD1
prerank	B03A	-0.244303	-0.98437	0.75	0.785068	0.878173	MTHFR;MUT;EGLN1;TF;FXN;AHSP;MMAA;MTRR;NEIL1;SLC11A2;CP;FOLR2;FEN1;MTR;ITGB3;NEIL2;FOLR1;HBA1;POLB;FOLR3;TFRC;MMACHC;FTH1
prerank	C07B	-0.36632	-0.978915	0.494845	0.736725	0.883249	HTR1A;ADRB1;KCNH2;ADRB3;ADRB2;HTR1B;ADRA1A
prerank	C02A	-0.341857	-0.965436	0.506494	0.719996	0.897462	DDC;ADRA1D;SLC18A1;ADRA1B;ADRA2C;BIRC5;ADRA1A;ADRA2A
prerank	C07C	-0.366299	-0.93443	0.584746	0.750552	0.923858	HTR1A;ADRB1;ADRB3;ADRB2;HTR1B;ADRA1A
prerank	C03A	-0.316952	-0.915786	0.648649	0.74629	0.937056	ATP1A1;SLC12A1;CA2;CA4;CA1;CA7;CA9;CA12;KCNMA1;SLC12A3
prerank	S03A	-0.337032	-0.882425	0.651685	0.780778	0.95533	PRNP;CD55;DHFR;TOP2A;KCNH2;PADI4;CASR
prerank	D07C	-0.276732	-0.851028	0.714286	0.805984	0.969543	ANXA1;NOS2;ANXA3;ANXA4;NR3C1;ANXA5;NR1I2;ANXA2;PLA2G1B;SMO
prerank	C02C	-0.341818	-0.84779	0.694915	0.768419	0.971574	ADRA1D;ADRA1B;KCNH2;SLC6A2;ADRA1A;ADRA2A
prerank	J01C	-0.276726	-0.711315	0.928571	0.944804	1	SLC15A2;SLC15A1;SLC22A8;FCER1A;TEK;FCER1G
prerank	C08D	0.25262	0.50199	0.98873	0.994534	1	SLC6A4;CACNA1C;ADRA1A;ABCB1
prerank	D06B	0.295768	0.546662	0.984946	0.993705	1	TUBB;TUBA4A
prerank	S02A	0.271612	0.547412	0.982635	0.999866	1	KCNA1;CASR;KCNMA1;CACNA1C;PADI4;KCNH2;TOP2A;DHFR;NOS3;CD55;NR1I2;KCNJ12
prerank	G03D	0.280036	0.548395	0.986458	1	1	GABRA1;SHBG;ABCB1;ESR1
prerank	D01A	0.284999	0.589082	0.977845	1	1	PTGS2;KCNA1;SQLE;KCNMA1;CACNA1C;KRT12
prerank	A05B	0.289065	0.591193	0.966734	1	1	PPARG;SLC7A1
prerank	S01B	0.29058	0.606339	0.972837	1	1	PTGS2;PPARG;PLA2G1B;PLA2G2A;ANXA2;PTGR2;AKR1C3
prerank	S01A	0.29019	0.610072	0.967904	1	1	ACHE;CXCR4;PNLIP;CASR;EPHB1;MLNR;TYMS;PADI4
prerank	J05A	0.297445	0.611079	0.971746	1	1	CD4;CXCR4;HLA-B;CCR5;PNP;NEU1;NEU2;CYP3A4;SLCO2B1;CYP3A7;TERT;NR1I2;CYP3A5;IMPDH1
prerank	J02A	0.296233	0.615566	0.965932	1	1	KCND3;KCNJ6;KCNA1;KCNMA1;CACNA1C;KCNJ9;KCNA5
prerank	L01E	0.278151	0.624594	1	1	1	PIK3CD;MAP2K2;TEC;FGR;CSK;MAP3K2;INSR;YES1;CCND1;MAP2K4;SLK;SIK1;NTRK2;STAT5B;PDGFRA;FGFR2;HCK;CDK4;LIMK1;MAP2K1;KIT;ALK;PIK3CG;FGFR1;FLT4;MET;TYK2;KDR;ABL1;NTRK3;NEK11;RAF1;FGF1;NR4A3;STK36;MAPK9;CSNK1E;JAK1;MAPK11;BRAF;ERBB2;MAPK10;TEK;CAMK2G;CDK6;SRC;DDR1;FYN;BCR
prerank	S01K	0.309626	0.625135	0.964646	1	1	HAPLN1;LAYN;ICAM1;LYVE1;HABP4;HMMR;TNFAIP6;EPCAM
prerank	C09B	0.289446	0.626126	0.987	1	1	CACNB1;LTA4H;CACNA2D1;SLC6A4;TNNC2;SLC12A3;KCNMA1;CACNA2D3;CACNA1C;ADRA1A;ABCB1;CACNB2
prerank	P03A	0.310208	0.636823	0.945399	1	1	GLRA3;GABRB3;GLRB;ALDH2;CACNA1C;GABRR1;ESR1;GLRA1;CACNG1;DBH;PGR;GABRB1
prerank	D03A	0.312949	0.639914	0.959799	1	1	HAPLN1;LAYN;ICAM1;LYVE1;PDGFRA;HABP4
prerank	H03A	0.37538	0.649419	0.918149	1	1	ITGAV;THRA;PCNA;ITGB3
prerank	A03A	0.323289	0.651215	0.946247	1	1	CHRM2;CHRM1;KCNMA1;CACNA1C;ADRA1A;CHRM4;CHRM3;PDE4B;PDE10A;CHRM5;OPRM1;CACNA1G
prerank	C05B	0.320264	0.655947	0.942598	1	1	PF4;FGF19;ALB;PROC;FGFR2;PROS1;FGFR1
prerank	C02D	0.344375	0.657892	0.922269	1	1	HIF1A;P4HA1;AOC3;KCNJ1
prerank	J04A	0.334687	0.66391	0.934827	1	1	PTGS2
prerank	A09A	0.300248	0.666933	0.998	1	1	GRIA4;GRIN2B;RNASE1;GRIN2A;GRIN3A;GRIK2;CS;GCLM;ASNS;SLC1A2;GRIK5;CPQ;SLC7A11;GAD1;BHMT;GGCX;ABAT;SLC1A6;NAGS;GLUL;GOT1;AADAT;FPGS;HGS;GRM8;FOLH1;C8G;GRM1;GRIK3;GLS2;ITPA;BCAT1;GOT2;RNASE3
prerank	S01C	0.322851	0.670897	0.950555	1	1	PTGS2;PPARG;PLA2G1B;PLA2G2A;ANXA2;PTGR2;AKR1C3
prerank	G03C	0.341813	0.673912	0.923156	1	1	GPER1;SHBG;ESR1;NCOA2;ESRRA;ESRRB;CHRNA4
prerank	B02B	0.295035	0.679969	1	1	1	F13A1;PIK3CD;MCFD2;MAP2K2;TEC;PDPK1;PRKACB;CDK1;MARK3;F3;SNRK;NUAK1;MARK4;FGR;F2R;LATS1;CDK17;CSK;STK38L;CTSS;PAK2;TAOK2;PIM3;TYRO3;MAP4K5;AURKA;MAP3K2;INSR;YES1;EPHA6;MAP4K3;PRKCI;FER;TAOK3;STK38;CTSL;MAP3K11;STK24;COL1A1;SLK;SLC29A1;SGK3;CSN3;SIK1;NTRK2;DCLK1;CLASP1;TLK2;TAOK1;MUSK;ULK3;SIK3;MAP4K1;DCLK2;TGFBR2;F13B;ACVR1B;STK39;DCLK3;PRKAA1;PDGFRA;DAPK2;TFPI;ALOX5;ADRA2A;EPHB1;RIPK4;PTK2;MAP2K…
prerank	R03C	0.391484	0.692953	0.896163	1	1	ADRA1A;ADRB2;SLC6A2;ADRB3
prerank	N07C	0.392773	0.698933	0.886918	1	1	HRH3
prerank	D06A	0.354987	0.706648	0.910217	1	1	ACHE
prerank	J01F	0.408932	0.709161	0.879953	1	1	MLNR;PADI4;KCNH2
prerank	G02B	0.399509	0.713442	0.882955	1	1	GPER1
prerank	A01A	0.326047	0.716897	0.976	1	1	PTGS2;CYCS;MYC;CCND1;IL1B;KCNA1;PNLIP;PRKAA1;PDGFRA;CASR;ALOX5;ADRA2A;EPHB1;KCNMA1;CACNA1C;ADRA1A;NFKBIA;ADRB2;HSPA5;PADI4
prerank	A06A	0.332501	0.718568	0.965	1	1	OPRD1;PAEP;AQP3;HTR2A
prerank	R03A	0.350759	0.72469	0.907351	1	1	S100P;CHRM2;CHRM1;ADRA2A;ADRA1A;CHRM4;ADRB2;CHRM3
prerank	L02A	0.358982	0.725947	0.896552	1	1	GNRHR;GABRA1;SHBG;ABCB1;LHCGR;ESR1;NCOA2;ESRRA
prerank	J06B	0.394626	0.726248	0.888412	1	1	C1QA
prerank	S01E	0.341163	0.730187	0.952953	1	1	ACHE;CHRNB2;CHRM2;PTGER3;AQP1;CHRM1;CHRNA7;ADRA2A;ADRA1A;CHRM4;ADRB2;SLC6A2;CHRM3
prerank	L01B	0.346942	0.731306	0.922923	1	1	POLE4;RRM2;CMPK1
prerank	B01A	0.328377	0.733565	0.995	1	1	PTGS2;THBD;P2RY12;CLEC3B;PDE3A;F2R;ADORA1;PF4;MYC;CCND1;PROCR;KRT8;PLG
prerank	G01A	0.325976	0.734239	0.998	1	1	PTGS2;PANX1;PDPK1;P2RX3;PDE6G;ITGAL;EDNRB;EGLN3;HTR1D;PAM;SLC12A2;EGLN2;PDE6H;PPARG;SCN1B;GABRA1;CA10;SCN2A;KCNA1;CA11;CHUK;P4HTM;P4HA1;AQP1;SLC12A3;SLC7A11;ALOX5;CDH11;PLA2G1B;KCNMA1;CACNA1C;SCN3B;ADRA1A;OGFOD2;PHYH;SCN4A;HTR1B;KCNJ1;KCNN3;CD274;SCN4B
prerank	M09A	0.361536	0.747238	0.913655	1	1	COL3A1;HAPLN1;COL1A1;LAYN;ICAM1;LYVE1;HABP4
prerank	A11C	0.364948	0.755022	0.889447	1	1	RDH11;RDH8;APOD;ALDH1A2
prerank	A07A	0.386702	0.759248	0.856108	1	1	RPSA;KCNA1;CASR;KCNMA1;CACNA1C
prerank	A04A	0.376001	0.77015	0.846856	1	1	CHRNB2;CNR1;CHRM2;TACR1;CHRM1;CHRM4;HTR1B;CHRM3
prerank	C09D	0.375973	0.772572	0.861167	1	1	CACNB1;PPARG;JUN;SLC12A3;KCNMA1;CACNA2D3;CACNA1C
prerank	A16A	0.343991	0.778022	0.99	1	1	MT2A;MT3;PDCD6;CPT1A;APOA2;MGMT;ORM2;AHSG;GBA;FCN3;CPN2;CFH;IL3;M6PR;APLP1;MDM2;S100A7;SERPINA6;KRT14;SIVA1
prerank	D07A	0.391114	0.780825	0.832305	1	1	HSD11B2;SMO;HSD3B1;PLA2G1B;ANXA2
prerank	B05X	0.348924	0.781212	0.984	1	1	MT2A;MT3;MGMT;ORM2;AHSG;CPN2;CFH;IL3;SLC12A2;APLP1;MDM2;S100A7;SERPINA6;SIVA1;SLC7A1;S100A9;APOE;C4BPA;C5;TTR;S100A13
prerank	C05A	0.346909	0.785498	0.99	1	1	MT2A;MT3;PDCD6;APOA2;MGMT;ORM2;AHSG;SLC6A3;GAST;FCN3;CPN2;CFH;IL3;GRIN3A;APLP1;MDM2;S100A7;SERPINA6;KRT14;SIVA1
prerank	R07A	0.448812	0.790165	0.818785	1	1	KCNK9;GUCY1A2;KCNK3
prerank	N07B	0.371925	0.793009	0.899	1	1	OPRD1;CHRNB2;HTR1D;SIGMAR1;CHRNA7;HTR7;ADRA2A;ALDH2;ADRA1A
prerank	V03A	0.348866	0.795665	0.996	1	1	OPRD1;ADH1C;ACHE;GRIA4;MGST3;CACNB1;GRIN2B;CHRNB2;GRIN2A;HRH2;GLRX;GABRP;GABRB2;HTR3E;MGST1;GRIN3A;GABRG3;CDK7;GABRA2;CHRM2;KCNJ6;GSTM1;SLC7A1;GABRA1;HTR3C;SLC29A1;DRD2;GABRG1;GABRA4;KCNA1;GLRX2;CHUK;GABRB3;MB;CREB1;GABRG2;KCNJ3;CHRM1;CHRNA7;TFPI;SLC7A11;GUCY1A2;ADRA2A;GSTO1;FGFR2;ADH7;CACNA1C;BHMT;MMACHC;ADRA1A;CDK4;HPGDS;TFRC;GABRA5;CDK2;CHRM4;FGFR1;GPX3;GSTP1;METAP2;KCNJ9
prerank	G03H	0.435297	0.796468	0.81989	1	1	GPER1;KLK3
prerank	D04A	0.374433	0.797925	0.88989	1	1	ORM2;HRH2;HTR2A;CHRM2;SLC6A4;DRD2;KCNA1
prerank	S01F	0.390629	0.798746	0.847011	1	1	PTGS2;CHRNB2;CHRM2
prerank	R03B	0.399313	0.808464	0.80632	1	1	S100P;CHRM2;FPR1;CHRM1;CYSLTR2;CHRM4;CHRM3
prerank	C02L	0.411176	0.809231	0.805785	1	1	HIF1A;P4HA1;ADRA2A;ADRA1A;BIRC5;AOC3;SLC6A2;ADRA2C;KCNH2
prerank	V04C	0.371524	0.81787	0.943	1	1	PIK3CD;RDH11;ACHE;GNRHR;HRH2;RDH8;CCKAR;ADORA1;HRH3;CHRM2
prerank	M01C	0.482876	0.823179	0.779838	1	1	ADCY1
prerank	C03E	0.425477	0.82437	0.775916	1	1	SLC12A2;SLC12A3;KCNMA1
prerank	M01B	0.400968	0.824577	0.806841	1	1	PTGS2;MYC;CCND1
prerank	J01A	0.408843	0.827606	0.780513	1	1	CYCS;IL1B;PNLIP;ALOX5;EPHB1
prerank	R01A	0.372773	0.829942	0.931	1	1	RDH11;HDAC2;S100P;HTR1D;S100B;HRH2;RDH8;HRH3;CHRM2;HAPLN1;APOD;ALDH1A2;CXCR4;LAYN;ICAM1;S100A13;FPR1;CHRM1;LYVE1;CYSLTR2;ADRA2A;PLA2G1B;S100A2;HABP4;ADRA1A;CHRM4;HTR1B;ADRB2;SLC6A2;CHRM3;HMMR
prerank	C03C	0.438294	0.835205	0.762605	1	1	SLC12A2;GSTP1;LEF1;SLC12A5
prerank	C01C	0.393092	0.837989	0.836	1	1	SLC6A3;DRD1;PDE3A;DRD3;SLC6A4
prerank	B06A	0.413296	0.839321	0.772819	1	1	BDKRB2;F2R;PLG;TGFB1
prerank	C01D	0.478897	0.857054	0.743151	1	1	NPR2;NPR3;GUCY1A2
prerank	D11A	0.389543	0.860448	0.86	1	1	PIK3CD;RARB;PTGS2;SRD5A1;S100P;HTR1D;ADORA1;GPBAR1;CHRM2;IGFBP3
prerank	A12C	0.444993	0.862431	0.742268	1	1	CCL8;HCRT;TFF2
prerank	M04A	0.448943	0.863068	0.707216	1	1	PANX1;TUBB
prerank	D07B	0.454237	0.864731	0.717573	1	1	HSD11B2;HSD3B1;PLA2G1B;ANXA2
prerank	C01E	0.402702	0.868	0.814	1	1	PTGS2;THBD;ADORA1;FABP2;S100A7;PPARG;BCL2;PTGER3;PTGER4;CACNA1C;PLA2G2A;ADRA1A;SDHA;PTGR2;TRPV1;AKR1C3
prerank	G02A	0.466075	0.874195	0.711416	1	1	DRD1;PTGER3;PTGER4;ADRA1A;OXTR
prerank	M05B	0.406309	0.874656	0.801	1	1	PDCD6;BMP4;NPR2;ATP6V1A;S100B;MGP
prerank	G04B	0.400388	0.876281	0.804	1	1	PTGS2;PDE6G;DRD1;HTR1D;DRD3;HTR2A;MYC;CHRM2;PDE6H
prerank	S01X	0.396068	0.878077	0.869	1	1	RDH11;ITGAL;GRIN2B;EGLN3;CHRNB2;PAM;GRIN2A;RDH8;GRIN3A;PF4;EGLN2;RPE65;PLG;CAMLG;APOD;FGF19;ALDH1A2;NPY2R;CHUK
prerank	D10A	0.399927	0.881262	0.825	1	1	RDH11;RARB;CRABP1;RDH8;CYCS;RARRES1;JUN;IL1B;LCN1;APOD;ALDH1A2
prerank	G03F	0.434082	0.88191	0.723404	1	1	SRD5A1;GPER1;GABRA1
prerank	N06B	0.41428	0.882117	0.771543	1	1	PIK3CD;SLC6A3;DRD1;ADORA1;SLC6A4
prerank	C10A	0.412263	0.88392	0.786	1	1	AHR;ITGAL;HDAC2
prerank	G03A	0.440635	0.883933	0.723469	1	1	SRD5A1;GPER1;GABRA1;ALB;SHBG;ABCB1
prerank	P01B	0.394669	0.886588	0.849	1	1	RPS28;ATP5L;TUBB4A;RPL35;TUBA1A;RPS8;RPS9;VIM;HP1BP3;CYCS;MDH1;GSTM1;RPL4;TUBB;RPL18;KRT7;RPL14;ALB;RPS5;LDHB;LGALS1;TPI1;HNRNPD;NQO2;HNRNPK;RPS19
prerank	J01D	0.452008	0.886776	0.695697	1	1	IL2
prerank	A11A	0.421007	0.888987	0.766767	1	1	PDCD6;BMP4;S100B;MGP;S100A9;FTH1;TNNC2;S100A13;S100A2;CACNA1C;TFRC;SPTBN1;S100A8;POLB
prerank	S01L	0.46456	0.901557	0.690329	1	1	VEGFB;C1QA;PGF;FCGR2A;C1QC;FCGR1A;FCGR3A
prerank	M03B	0.429236	0.902277	0.71972	1	1	GABRB2;HTR2A;GRIN3A;SLC6A4;GABRA1;CXCR4;GABRG2;HTR7;ADRA2A;KCNMA1;ADRA1A;GABRA5
prerank	C08C	0.416925	0.902845	0.76	1	1	AHR;PTGS2;PDPK1;CACNB1;KCND3;CACNA2D1;CHRM2;CACNB3;TNNC2;CACNB4;CHRM1;CDH11;CACNA2D3;CACNA1C;ADRA1A;CACNB2;CHRM4
prerank	L01C	0.443278	0.910099	0.689203	1	1	TUBA1A;JUN;BCL2;TUBB;MAP2;TUBA4A;TUBD1;TUBE1;TUBB1;TOP1
prerank	N05C	0.418039	0.910293	0.721	1	1	GRIA4;CHRNB2;GABRA2;CHRM2;GRIK2;RORB;GABRA1;TSPO;GABRA4;HCRTR2;GRIK5;GABRG2;CHRM1;CHRNA7;NQO2;ADRA2A
prerank	C03D	0.453236	0.913032	0.675785	1	1	ASIC1;SCNN1B;SCNN1G
prerank	C10B	0.419723	0.914493	0.747	1	1	AHR;PTGS2;ITGAL;HDAC2;CACNB1
prerank	N07A	0.491864	0.91547	0.636853	1	1	ACHE;CHRM2
prerank	C07F	0.415769	0.915915	0.755	1	1	PTGS2;KCNJ2;CACNB1;KCND3;NDUFC2;HIF1A;KCNJ4;CACNA2D1;MYC;NPPB;CCND1
prerank	C09X	0.474832	0.917061	0.658333	1	1	CACNB1;SLC12A3;KCNMA1;CACNA2D3;CACNA1C
prerank	B05B	0.530093	0.917949	0.650739	1	1	CTNNB1
prerank	H01C	0.460855	0.925395	0.663618	1	1	SSTR1;GNRHR;GPER1;SSTR2
prerank	R03D	0.438675	0.93436	0.694	1	1	PIK3CD;HM13;HDAC2;PDE3A;ADORA1
prerank	A07D	0.509054	0.935301	0.624339	1	1	OPRD1
prerank	N03A	0.413706	0.937245	0.755	1	1	OPRD1;PTGS2;GLRA3;NAAA;CDKN1A;HDAC2;GRIN2B;DRD1;KCNQ3;HTR1D;GRIN2A;HTR2A;SV2A;VDAC1;CNR1;ADORA1;GABRA2;SLC6A4;PPARG;AANAT;GRIK2;SIGMAR1;SCN1B;GABRA1;CA10;SCN2A;DRD2;GABRA4;HDAC9;CA11
prerank	L01F	0.439145	0.940776	0.697	1	1	TACSTD2;SLAMF7;F3;C1QA;CCR4;CD19;TNFRSF17
prerank	A12B	0.532966	0.941149	0.609091	1	1	SLC12A2
prerank	N04B	0.449824	0.942889	0.647944	1	1	DRD1;HTR1D;DRD3;HTR2A;GRIN3A;BCL2;DRD2;CHRNA7;HTR7;ADRA2A;ADRA1A
prerank	N02B	0.441008	0.954082	0.633	1	1	PTGS2;ACHE;KCNQ3;CACNA2D1;ADORA1;MYC;CCND1;GABRA1
prerank	A03B	0.503341	0.954731	0.58811	1	1	CHRNB2;CHRM2;ADCY1
prerank	A03C	0.503341	0.954731	0.58811	1	1	CHRNB2;CHRM2;ADCY1
prerank	R06A	0.448827	0.955983	0.637	1	1	SLC6A3;PTAFR;HRH2;HTR2A;CHRM2;SLC6A4;KCNH1;DRD2;KCNA1;CHRM1;HTR7;ADRA2A;PLA2G1B;ADRA1A;CHRM4;SLC6A2;CHRM3
prerank	L02B	0.474496	0.960135	0.580645	1	1	AHR;GNRHR;GABRA1
prerank	N06D	0.474013	0.969928	0.570707	1	1	ACHE;GABRB2;HTR2A;IL1B;GABRA1;DRD2;GABRG2;CHRNA7
prerank	G04C	0.477528	0.97062	0.582661	1	1	SRD5A1;PDE6G;KCNH7;CHRM2
prerank	N06C	0.456865	0.975633	0.585586	1	1	OPRD1;KCNQ3;HTR1D;HRH2;HTR2A;SLC6A4;SIGMAR1;NTRK2;KCNA1
prerank	G03E	0.495663	0.979383	0.554415	1	1	GPER1;SIGMAR1;GABRA1
prerank	A10B	0.456345	0.981228	0.563	1	1	CPT1A;ITGAL;HDAC2;RAMP3;RAMP2;PPARG
prerank	L01A	0.540424	0.989368	0.54355	1	1	STMN4
prerank	D09A	0.578563	0.98997	0.548499	1	1	PPARG;CXCR4
prerank	N05B	0.501151	0.990587	0.530507	1	1	DRD3;GABRA2;GABRA1;DRD2;GABRA4
prerank	C04A	0.463277	0.99825	0.544	1	1	RPL3;DRD1;HRH2;CACNA2D1;ADORA1
prerank	C08G	0.496103	0.999753	0.523422	1	1	CACNB1;KCND3
prerank	M01A	0.461633	1.00212	0.525	1	1	PTGS2;PDPK1;THBD;KCNQ3;GDNF;FABP2;S100A7;PPARG;BCL2;CCL2;PTGER3
prerank	N01A	0.462815	1.01161	0.455	1	1	OPRD1;GRIN2B;ATP2B1;CHRNB2;GRIN2A;GABRB2;HTR2A;GRIN3A;GABRA2;KCNJ6;GRIK2;GABRA1;NTRK2;SCN2A;DRD2;GABRA4;KCNA1;KCNK9;GABRB3;TACR1;KCNJ3;CHRM1;CHRNA7;KCNK3;KCNMA1;BDNF;GNG2;ABCB1;SCN4A;GABRA5;CCDC51;SLC6A2;CHRM3;EEF2
prerank	S01G	0.473177	1.01182	0.508509	1	1	S100P;HTR1D;S100B;HRH2;HTR2A;HRH3;S100A13;FPR1;HTR7;CYSLTR2;ADRA2A;PLA2G1B;S100A2;ADRA1A
prerank	C07A	0.487067	1.01337	0.497996	1	1	KCNJ2;NDUFC2;HIF1A;KCNJ4;NPPB
prerank	A05A	0.493448	1.0196	0.47992	1	1	COX4I1;ADH1C;COX7C;GPBAR1;COX5B;COX6C
prerank	B02A	0.563172	1.02011	0.491857	1	1	CTRB1;PLG
prerank	A07E	0.496475	1.02104	0.480885	1	1	PTGS2;HDAC2;S100P;PPARG;CHUK;SLC7A11;ALOX5;PLA2G1B
prerank	A11G	0.464252	1.02254	0.465	1	1	PDCD6;CASQ1;BMP4;CHP1;EGLN3;NRXN1;NUCB1;PAM;S100B;MGP;SPARC;EGLN2;CALB2;CADPS2;S100A9;TNNC2;CALM2;S100A13;P4HTM;P4HA1;NUCB2;CASR;GCA;S100A2;PEF1;CACNA1C;CIB2;OGFOD2;PHYH;SPTBN1
prerank	C09A	0.562254	1.02526	0.469762	1	1	LTA4H
prerank	L03A	0.489855	1.03099	0.465396	1	1	IL2RB;IFNAR1;SDC2;HRH2;HRH3;TNFRSF1B;CXCR4;HLA-DRB1
prerank	B05C	0.492163	1.03492	0.418	1	1	GLRA3;BAAT;GLYAT;GRIN2A;PIPOX;GNMT;GARS;GLRB;CASR;GPR18
prerank	A02B	0.496912	1.04156	0.434	1	1	AHR;ACHE;HRH2;PGA5
prerank	A14A	0.546389	1.0465	0.434141	1	1	NPPB;SIGMAR1;GABRA1
prerank	N02C	0.495411	1.05157	0.405812	1	1	HTR1E;DRD1;HTR1D;DRD3;CALCA;HTR2A;CHRM2;DRD2;CALCB;CALCRL;CHRM1;HTR7;ADRA2A
prerank	D08A	0.474774	1.05504	0.327	1	1	ACHE;SDHD;GRIA4;CACNB1;FXYD2;CHRNB2;GABRP;GABRB2;HTR3E;GRIN3A;GABRG3;GABRA2;MTF1;LYZ;PPARG;KCNJ6;GABRA1;HTR3C;SLC29A1;GABRG1;GABRA4;ALB;GABRB3;SLC5A5
prerank	N06A	0.480064	1.0626	0.324	1	1	OPRD1;ORM2;SLC6A3;GRIN2B;DRD1;KCNQ3;KCND3;HTR1D;DRD3;HRH2;HTR2A;KCND2;CHRM2;SLC6A4;SIGMAR1;GABRA1;KCNH1;NTRK2;DRD2;KCNA1
prerank	N05A	0.486769	1.06716	0.304	1	1	OPRD1;SLC6A3;HTR1E;GRIN2B;DRD1;MCHR1;HTR1D;DRD3;HRH2;HTR2A;HRH3;CHRM2;SLC6A4;SIGMAR1;GABRA1;DRD2;GABRG1
prerank	G02C	0.49172	1.07174	0.313	1	1	PTGS2;THBD;DRD1;HTR1D;DRD3;MC2R;HTR2A;FABP2;S100A7;PPARG;AVPR1A;BCL2
prerank	N04A	0.535531	1.0733	0.39304	1	1	SLC6A3;GRIN3A;CHRM2;SLC6A4
prerank	V09I	0.557106	1.07669	0.364476	1	1	SSTR1;GRIA4;SSTR2;KLK3
prerank	L01X	0.484303	1.08086	0.203	1	1	IL2RB;RARB;PMEL;PML;PTGS2;CRABP1;PDPK1;RPL3;CDKN1A;HDAC2;PDE3A;VEGFB;ATOX1;XPO1;RARRES1;CD19;TNFRSF17;CCND1;IGFBP3;JUN;BCL2;PGF;PSG5;LCN1;PSMB9;MAP2;ALDH1A2;PSMB1;ALB
prerank	D05A	0.562029	1.08512	0.358333	1	1	RARB
prerank	N01B	0.507862	1.08658	0.313	1	1	PTGS2;ORM2;SLC6A3;GRIN3A;CHRM2;SLC6A4;PHB2;SIGMAR1
prerank	A08A	0.509039	1.09307	0.282	1	1	OPRD1;SLC6A3;HTR1D;HTR2A;CNR1;SLC6A4;NPY;SIGMAR1;GABRA1
prerank	A03F	0.609205	1.09447	0.347921	1	1	DRD3;HTR2A;DRD2;CHRM1
prerank	S01H	0.517204	1.09518	0.309	1	1	ORM2;SLC6A3;GRIN3A;CHRM2;SLC6A4;SIGMAR1
prerank	C01B	0.502628	1.10277	0.225	1	1	AHR;ORM2;CACNB1;KCNH7;KCND3;KCNK1;KCNK2;CACNA2D1;KCND2;CHRM2;PPARG;PPARGC1B;CACNB3;SLC8A1
prerank	N02A	0.50023	1.1039	0.218	1	1	OPRD1;PTGS2;PDPK1;THBD;SLC6A3;GRIN2B;CHRNB2;GRIN2A;ADORA1;FABP2;MYC;SLC6A4;S100A7;PPARG;CCND1;BCL2;SIGMAR1
prerank	A12A	0.51408	1.10622	0.273	1	1	PDCD6;CASQ1;CHP1;NRXN1;NUCB1;S100B;SPARC;CALB2;CADPS2;CALM2;S100A13;NUCB2;CASR;GCA;PEF1;CIB2
prerank	L04A	0.499071	1.1189	0.12	1	1	IL2RB;POLE4;AHR;CD4;LTA;PTGS2;IFNAR1;ITGAL;S1PR3;CD2;S1PR4;IL1R1;C1QA;CD3G;RRM2;CD52;MR1;IL6R;CD19;IL6;CD86;IL23A;IL1B;IL1A;S1PR1;CAMLG;POLE3;ICAM1;C5;IL17F;ITGAV;FCGR2A;C5AR1;CDH5;CD247;FCGRT
prerank	G03X	0.545819	1.11968	0.287879	1	1	TFF1;GNRHR;SIGMAR1;GABRA1;CCL2;KLK3
prerank	P02C	0.590332	1.12669	0.293501	1	1	TUBB4B;TUBA1A
prerank	M03A	0.565231	1.12694	0.309257	1	1	ACHE;VAMP2;CHRM2;VAMP1;RHOB
prerank	R05C	0.587716	1.13022	0.284974	1	1	GRIN2B;GRIN2A;GRIN3A
prerank	M02A	0.527809	1.13575	0.206206	1	1	PTGS2;THBD;KCNQ3;HRH2;FABP2;MYC;S100A7;PPARG;PHB2;BCL2
prerank	N07X	0.545717	1.17567	0.118	1	1	OPRD1;KCNB2;CHRNB2;KCND3;GRIN3A;KCND2;HRH3;SLC6A4;SIGMAR1;KCNC2;DRD2;KCNA1;TTR;KCNB1;KCNA4;KCNA2;CHRNA7;SLC7A11;KCNC1
prerank	R05D	0.57155	1.17945	0.200201	1	1	OPRD1;P2RX3;CHRNB2;GRIN3A;SLC6A4;SIGMAR1
prerank	R02A	0.548877	1.18247	0.0990991	1	1	PTGS2;ACHE;THBD;ORM2;SLC6A3;FABP2;CHRM2;SLC6A4;S100A7;PPARG;BCL2;SIGMAR1
prerank	R01B	0.586382	1.18608	0.185223	1	1	IL2;SLC6A3;DRD1;SLC6A4;ATF1
prerank	D05B	0.667268	1.20034	0.179318	1	1	RARB
prerank	B03X	0.683773	1.21987	0.178935	1	1	EGLN3;HIF1A;EGLN2
prerank	S02D	0.596925	1.22139	0.127273	1	1	PTGS2;ORM2;SLC6A3;CHRM2;SLC6A4;SIGMAR1
prerank	A10A	0.712077	1.26798	0.115693	1	1	CPE;NOV;INSR
prerank	C02K	0.718079	1.30748	0.0845987	1	0.994	PDE6G;EDNRB
prerank	H01A	0.746938	1.41293	0.0170213	1	0.738	PRLR;MC2R;INSR;IGFBP3

[truncated: 10 more sheets: ST10, ST11, ST12, ST13, ST14, ST15, ST16, ST17, ST18, ST19]
